# Supplementary material for: Multilocus Sequence Typing Breathes Life into a Microbial Metagenome
Source: PLoS One. 2006 Dec 20;1(1):e17. doi: 10.1371/journal.pone.0000017 (PMC1762331; doi:10.1371/journal.pone.0000017)
Supplement: Dataset S1 — Genome comparison J2315 x 383 x SAR-1. This is an Microsoft Excel spreadsheet marking the orthologs shared by the SAR-1 metagenome, strain 383 and B. cenocepacia J2315. (9.71 MB XLS) [file pone.0000017.s003.xls]

## Sheet: all
383	SAR		J2315	383		J2315	SAR		cutoff 70%
/locus_tag="or1196"	0		BCAL0001	1		BCAL0001	1
/locus_tag="or1197"	1		BCAL0002	1		BCAL0002	1
/locus_tag="or1198"	1		BCAL0003	1		BCAL0003	1
/locus_tag="or1199"	1		BCAL0004	1		BCAL0004	1
/locus_tag="or1200"	1		BCAL0005	1		BCAL0005	1
/locus_tag="or1201"	1		BCAL0006	1		BCAL0006	1
/locus_tag="or1202"	1		BCAL0007	1		BCAL0007	1
/locus_tag="or1203"	1		BCAL0008	1		BCAL0008	1
/locus_tag="or1204"	1		BCAL0008A	1		BCAL0008A	1
/locus_tag="or1205"	1		BCAL0009	1		BCAL0009	1
/locus_tag="or1206"	1		BCAL0010	1		BCAL0010	1
/locus_tag="or1207"	1		BCAL0011	1		BCAL0011	1
/locus_tag="or1208"	1		BCAL0012	1		BCAL0012	1
/locus_tag="or1209"	1		BCAL0013	1		BCAL0013	1
/locus_tag="or1210"	1		BCAL0014	1		BCAL0014	1
/locus_tag="or1211"	1		BCAL0015	1		BCAL0015	1
/locus_tag="or1212"	1		BCAL0016	1		BCAL0016	1
/locus_tag="or1213"	1		BCAL0017	1		BCAL0017	1
/locus_tag="or1214"	1		BCAL0018	1		BCAL0018	1
/locus_tag="or1215"	1		BCAL0019	1		BCAL0019	1
/locus_tag="or1216"	1		BCAL0020	1		BCAL0020	1
/locus_tag="or1217"	1		BCAL0021	1		BCAL0021	1
/locus_tag="or1218"	1		BCAL0022	1		BCAL0022	1
/locus_tag="or1219"	1		BCAL0023	1		BCAL0023	1
/locus_tag="or1220"	1		BCAL0024	1		BCAL0024	1
/locus_tag="or1221"	1		BCAL0025	1		BCAL0025	1
/locus_tag="or1222"	1		BCAL0026	1		BCAL0026	1
/locus_tag="or1223"	1		BCAL0027	1		BCAL0027	1
/locus_tag="or1224"	1		BCAL0028	1		BCAL0028	1
/locus_tag="or1225"	1		BCAL0029	1		BCAL0029	1
/locus_tag="or1226"	1		BCAL0030	1		BCAL0030	1
/locus_tag="or1227"	1		BCAL0031	1		BCAL0031	1
/locus_tag="or1228"	1		BCAL0032	1		BCAL0032	1
/locus_tag="or1229"	1		BCAL0033	1		BCAL0033	1
/locus_tag="or1230"	1		BCAL0034	1		BCAL0034	1
/locus_tag="or1231"	1		BCAL0035	1		BCAL0035	1
/locus_tag="or1232"	1		BCAL0036	1		BCAL0036	1
/locus_tag="or1233"	1		BCAL0037	1		BCAL0037	1
/locus_tag="or1234"	1		BCAL0038	1		BCAL0038	1
/locus_tag="or1235"	1		BCAL0039	1		BCAL0039	1
/locus_tag="or1236"	1		BCAL0040	1		BCAL0040	1
/locus_tag="or1237"	1		BCAL0041	1		BCAL0041	1
/locus_tag="or1238"	1		BCAL0042	1		BCAL0042	1
/locus_tag="or1239"	1		BCAL0043	1		BCAL0043	1
/locus_tag="or1240"	1		BCAL0044	0		BCAL0044	0
/locus_tag="or1241"	1		BCAL0046	1		BCAL0046	1
/locus_tag="or1242"	1		BCAL0047	1		BCAL0047	1
/locus_tag="or1243"	1		BCAL0048A	1		BCAL0048A	1
/locus_tag="or1244"	1		BCAL0049	1		BCAL0049	1
/locus_tag="or1245"	1		BCAL0050	0		BCAL0050	0
/locus_tag="or1246"	1		BCAL0051	1		BCAL0051	1
/locus_tag="or1247"	1		BCAL0052	1		BCAL0052	1
/locus_tag="or1248"	1		BCAL0053	1		BCAL0053	1
/locus_tag="or1249"	1		BCAL0054	1		BCAL0054	1
/locus_tag="or1250"	1		BCAL0055	1		BCAL0055	1
/locus_tag="or1251"	1		BCAL0056	1		BCAL0056	1
/locus_tag="or1252"	1		BCAL0057	1		BCAL0057	1
/locus_tag="or1253"	1		BCAL0058	1		BCAL0058	1
/locus_tag="or1254"	1		BCAL0059	1		BCAL0059	1
/locus_tag="or1255"	1		BCAL0060	1		BCAL0060	1
/locus_tag="or1256"	1		BCAL0061	1		BCAL0061	1
/locus_tag="or1257"	1		BCAL0062	1		BCAL0062	1
/locus_tag="or1258"	1		BCAL0063	1		BCAL0063	1
/locus_tag="or1259"	1		BCAL0064	1		BCAL0064	1
/locus_tag="or1260"	1		BCAL0065	1		BCAL0065	1
/locus_tag="or1261"	1		BCAL0066	1		BCAL0066	1
/locus_tag="or1262"	1		BCAL0067	1		BCAL0067	1
/locus_tag="or1263"	1		BCAL0068	1		BCAL0068	1
/locus_tag="or1264"	1		BCAL0069	0		BCAL0069	0
/locus_tag="or1265"	1		BCAL0070	0		BCAL0070	0
/locus_tag="or1266"	1		BCAL0071	1		BCAL0071	1
/locus_tag="or1267"	1		BCAL0072	1		BCAL0072	1
/locus_tag="or1268"	1		BCAL0073	1		BCAL0073	1
/locus_tag="or1269"	1		BCAL0074	1		BCAL0074	1
/locus_tag="or1270"	1		BCAL0075	1		BCAL0075	1
/locus_tag="or1271"	1		BCAL0076	1		BCAL0076	1
/locus_tag="or1272"	1		BCAL0077	1		BCAL0077	1
/locus_tag="or1273"	1		BCAL0078	1		BCAL0078	1
/locus_tag="or1274"	1		BCAL0079	1		BCAL0079	1
/locus_tag="or1275"	1		BCAL0080	1		BCAL0080	1
/locus_tag="or1276"	1		BCAL0081	0		BCAL0081	0
/locus_tag="or1277"	1		BCAL0082	0		BCAL0082	0
/locus_tag="or1278"	1		BCAL0083	0		BCAL0083	0
/locus_tag="or1279"	1		BCAL0084	0		BCAL0084	0
/locus_tag="or1280"	1		BCAL0085	0		BCAL0085	0
/locus_tag="or1281"	1		BCAL0086	0		BCAL0086	0
/locus_tag="or1282"	1		BCAL0088	0		BCAL0088	0
/locus_tag="or1283"	1		BCAL0089	0		BCAL0089	0
/locus_tag="or1284"	1		BCAL0090	0		BCAL0090	0
/locus_tag="or1285"	1		BCAL0091	0		BCAL0091	0
/locus_tag="or1286"	1		BCAL0092	0		BCAL0092	0
/locus_tag="or1287"	1		BCAL0093	0		BCAL0093	0
/locus_tag="or1288"	0		BCAL0094	0		BCAL0094	0
/locus_tag="or1289"	1		BCAL0095	0		BCAL0095	0
/locus_tag="or1290"	1		BCAL0096	0		BCAL0096	0
/locus_tag="or1291"	1		BCAL0097	0		BCAL0097	0
/locus_tag="or1292"	1		BCAL0098	0		BCAL0098	0
/locus_tag="or1293"	1		BCAL0099	0		BCAL0099	0
/locus_tag="or1294"	1		BCAL0100	0		BCAL0100	0
/locus_tag="or1295"	1		BCAL0101	0		BCAL0101	0
/locus_tag="or1296"	1		BCAL0102	0		BCAL0102	0
/locus_tag="or1297"	1		BCAL0103	0		BCAL0103	0
/locus_tag="or1298"	1		BCAL0104	0		BCAL0104	0
/locus_tag="or1299"	1		BCAL0105	0		BCAL0105	0
/locus_tag="or1300"	1		BCAL0106	0		BCAL0106	0
/locus_tag="or1301"	1		BCAL0107	0		BCAL0107	0
/locus_tag="or1302"	1		BCAL0108	1		BCAL0108	1
/locus_tag="or1303"	1		BCAL0109	0		BCAL0109	0
/locus_tag="or1304"	1		BCAL0110	0		BCAL0110	0
/locus_tag="or1305"	1		BCAL0111	0		BCAL0111	0
/locus_tag="or1306"	1		BCAL0112	0		BCAL0112	0
/locus_tag="or1307"	1		BCAL0113	0		BCAL0113	0
/locus_tag="or1308"	1		BCAL0114	0		BCAL0114	0
/locus_tag="or1309"	1		BCAL0115	1		BCAL0115	1
/locus_tag="or1310"	1		BCAL0116	1		BCAL0116	0
/locus_tag="or1311"	1		BCAL0117	1		BCAL0117	0
/locus_tag="or1312"	1		BCAL0118	1		BCAL0118	1
/locus_tag="or1313"	1		BCAL0119	1		BCAL0119	1
/locus_tag="or1314"	1		BCAL0120	1		BCAL0120	1
/locus_tag="or1315"	1		BCAL0121	1		BCAL0121	1
/locus_tag="or1316"	1		BCAL0122	1		BCAL0122	1
/locus_tag="or1317"	1		BCAL0123	1		BCAL0123	1
/locus_tag="or1318"	1		BCAL0124	1		BCAL0124	1
/locus_tag="or1319"	1		BCAL0125	1		BCAL0125	1
/locus_tag="or1320"	1		BCAL0126	1		BCAL0126	1
/locus_tag="or1321"	1		BCAL0127	1		BCAL0127	1
/locus_tag="or1322"	1		BCAL0128	1		BCAL0128	1
/locus_tag="or1323"	1		BCAL0129	1		BCAL0129	1
/locus_tag="or1324"	1		BCAL0130	1		BCAL0130	1
/locus_tag="or1325"	1		BCAL0131	1		BCAL0131	1
/locus_tag="or1326"	1		BCAL0132	1		BCAL0132	1
/locus_tag="or1327"	1		BCAL0133	1		BCAL0133	1
/locus_tag="or1328"	1		BCAL0134	1		BCAL0134	1
/locus_tag="or1329"	1		BCAL0135	1		BCAL0135	1
/locus_tag="or1330"	1		BCAL0136	1		BCAL0136	1
/locus_tag="or1331"	1		BCAL0137	1		BCAL0137	1
/locus_tag="or1332"	1		BCAL0138_J_0	1		BCAL0138_J_0	1
/locus_tag="or1333"	1		BCAL0138_J_1	1		BCAL0138_J_1	1
/locus_tag="or1334"	0		BCAL0139	1		BCAL0139	1
/locus_tag="or1335"	1		BCAL0140	1		BCAL0140	1
/locus_tag="or1336"	1		BCAL0141	1		BCAL0141	1
/locus_tag="or1337"	1		BCAL0142	1		BCAL0142	1
/locus_tag="or1338"	1		BCAL0143	1		BCAL0143	1
/locus_tag="or1339"	1		BCAL0144	1		BCAL0144	1
/locus_tag="or1340"	1		BCAL0145	1		BCAL0145	1
/locus_tag="or1341"	1		BCAL0146	1		BCAL0146	1
/locus_tag="or1342"	1		BCAL0147	1		BCAL0147	1
/locus_tag="or1343"	1		BCAL0148	1		BCAL0148	1
/locus_tag="or1344"	1		BCAL0149	1		BCAL0149	1
/locus_tag="or1345"	1		BCAL0150	1		BCAL0150	1
/locus_tag="or1346"	1		BCAL0151	1		BCAL0151	1
/locus_tag="or1347"	1		BCAL0152	1		BCAL0152	1
/locus_tag="or1348"	1		BCAL0153	1		BCAL0153	1
/locus_tag="or1349"	1		BCAL0154	1		BCAL0154	1
/locus_tag="or1350"	1		BCAL0155	1		BCAL0155	1
/locus_tag="or1351"	1		BCAL0156	1		BCAL0156	1
/locus_tag="or1352"	1		BCAL0157	1		BCAL0157	1
/locus_tag="or1353"	1		BCAL0158	1		BCAL0158	1
/locus_tag="or1354"	1		BCAL0159	1		BCAL0159	1
/locus_tag="or1355"	1		BCAL0160	1		BCAL0160	1
/locus_tag="or1356"	1		BCAL0161	1		BCAL0161	1
/locus_tag="or1357"	1		BCAL0162	1		BCAL0162	1
/locus_tag="or1358"	1		BCAL0163	1		BCAL0163	1
/locus_tag="or1359"	1		BCAL0164	1		BCAL0164	1
/locus_tag="or1360"	1		BCAL0165	0		BCAL0165	0
/locus_tag="or1361"	1		BCAL0168	0		BCAL0168	0
/locus_tag="or1362"	1		BCAL0169	0		BCAL0169	0
/locus_tag="or1363"	1		BCAL0170	0		BCAL0170	0
/locus_tag="or1364"	1		BCAL0171	0		BCAL0171	0
/locus_tag="or1365"	1		BCAL0172	0		BCAL0172	0
/locus_tag="or1366"	1		BCAL0173	0		BCAL0173	0
/locus_tag="or1367"	1		BCAL0174	0		BCAL0174	0
/locus_tag="or1368"	1		BCAL0175	0		BCAL0175	0
/locus_tag="or1369"	1		BCAL0176	0		BCAL0176	0
/locus_tag="or1370"	1		BCAL0177	0		BCAL0177	0
/locus_tag="or1371"	1		BCAL0178	0		BCAL0178	0
/locus_tag="or1372"	1		BCAL0179	0		BCAL0179	0
/locus_tag="or1373"	1		BCAL0180	0		BCAL0180	0
/locus_tag="or1374"	1		BCAL0181	0		BCAL0181	0
/locus_tag="or1375"	1		BCAL0182	0		BCAL0182	0
/locus_tag="or1376"	1		BCAL0185	0		BCAL0185	0
/locus_tag="or1377"	1		BCAL0186	0		BCAL0186	0
/locus_tag="or1378"	1		BCAL0187	1		BCAL0187	1
/locus_tag="or1379"	1		BCAL0188	1		BCAL0188	1
/locus_tag="or1380"	1		BCAL0189	1		BCAL0189	1
/locus_tag="or1381"	1		BCAL0190	1		BCAL0190	1
/locus_tag="or1382"	1		BCAL0191	1		BCAL0191	1
/locus_tag="or1383"	0		BCAL0192	1		BCAL0192	1
/locus_tag="or1384"	0		BCAL0193	1		BCAL0193	0
/locus_tag="or1385"	0		BCAL0193a	1		BCAL0193a	1
/locus_tag="or1386"	0		BCAL0194	1		BCAL0194	1
/locus_tag="or1387"	0		BCAL0195	1		BCAL0195	1
/locus_tag="or1388"	0		BCAL0196	1		BCAL0196	1
/locus_tag="or1389"	0		BCAL0197	1		BCAL0197	1
/locus_tag="or1390"	0		BCAL0198	1		BCAL0198	1
/locus_tag="or1391"	1		BCAL0199	1		BCAL0199	1
/locus_tag="or1392"	1		BCAL0200	1		BCAL0200	1
/locus_tag="or1393"	1		BCAL0201	1		BCAL0201	1
/locus_tag="or1394"	1		BCAL0202	1		BCAL0202	1
/locus_tag="or1395"	1		BCAL0203	1		BCAL0203	1
/locus_tag="or1396"	1		BCAL0204	1		BCAL0204	1
/locus_tag="or1397"	1		BCAL0205	1		BCAL0205	1
/locus_tag="or1398"	0		BCAL0206	1		BCAL0206	1
/locus_tag="or1399"	0		BCAL0206A	1		BCAL0206A	0
/locus_tag="or1400"	0		BCAL0207	1		BCAL0207	1
/locus_tag="or1401"	0		BCAL0208	1		BCAL0208	1
/locus_tag="or1402"	0		BCAL0209	1		BCAL0209	1
/locus_tag="or1403"	0		BCAL0210	1		BCAL0210	1
/locus_tag="or1404"	1		BCAL0211	1		BCAL0211	1
/locus_tag="or1405"	1		BCAL0212	1		BCAL0212	1
/locus_tag="or1406"	1		BCAL0213	1		BCAL0213	1
/locus_tag="or1407"	1		BCAL0214	1		BCAL0214	1
/locus_tag="or1408"	1		BCAL0215	1		BCAL0215	1
/locus_tag="or1409"	1		BCAL0216	1		BCAL0216	1
/locus_tag="or1410"	1		BCAL0217	1		BCAL0217	1
/locus_tag="or1411"	1		BCAL0218	0		BCAL0218	0
/locus_tag="or1412"	1		BCAL0219	1		BCAL0219	1
/locus_tag="or1413"	1		BCAL0220	1		BCAL0220	1
/locus_tag="or1414"	1		BCAL0221	1		BCAL0221	1
/locus_tag="or1415"	1		BCAL0222	1		BCAL0222	1
/locus_tag="or1416"	1		BCAL0223	1		BCAL0223	1
/locus_tag="or1417"	1		BCAL0224	1		BCAL0224	1
/locus_tag="or1418"	1		BCAL0225	1		BCAL0225	1
/locus_tag="or1419"	1		BCAL0226	1		BCAL0226	1
/locus_tag="or1420"	1		BCAL0227	1		BCAL0227	1
/locus_tag="or1421"	1		BCAL0228	1		BCAL0228	1
/locus_tag="or1422"	1		BCAL0229	1		BCAL0229	1
/locus_tag="or1423"	1		BCAL0230	1		BCAL0230	1
/locus_tag="or1424"	1		BCAL0231	1		BCAL0231	1
/locus_tag="or1425"	1		BCAL0232	1		BCAL0232	1
/locus_tag="or1426"	1		BCAL0233	1		BCAL0233	1
/locus_tag="or1427"	1		BCAL0234	1		BCAL0234	1
/locus_tag="or1428"	1		BCAL0235	1		BCAL0235	1
/locus_tag="or1429"	1		BCAL0236	1		BCAL0236	1
/locus_tag="or1430"	1		BCAL0237	1		BCAL0237	1
/locus_tag="or1431"	1		BCAL0238	1		BCAL0238	1
/locus_tag="or1432"	1		BCAL0239	1		BCAL0239	1
/locus_tag="or1433"	1		BCAL0240	1		BCAL0240	1
/locus_tag="or1434"	1		BCAL0241	1		BCAL0241	1
/locus_tag="or1435"	1		BCAL0242	1		BCAL0242	1
/locus_tag="or1436"	1		BCAL0243	1		BCAL0243	1
/locus_tag="or1437"	1		BCAL0244	1		BCAL0244	1
/locus_tag="or1438"	1		BCAL0245	1		BCAL0245	1
/locus_tag="or1439"	1		BCAL0246	1		BCAL0246	1
/locus_tag="or1440"	1		BCAL0247	1		BCAL0247	1
/locus_tag="or1441"	1		BCAL0248	1		BCAL0248	1
/locus_tag="or1442"	1		BCAL0249	1		BCAL0249	1
/locus_tag="or1443"	1		BCAL0250	1		BCAL0250	1
/locus_tag="or1444"	1		BCAL0251	1		BCAL0251	1
/locus_tag="or1445"	1		BCAL0252	1		BCAL0252	1
/locus_tag="or1446"	1		BCAL0253	1		BCAL0253	1
/locus_tag="or1447"	1		BCAL0254	1		BCAL0254	1
/locus_tag="or1448"	1		BCAL0255	1		BCAL0255	1
/locus_tag="or1449"	1		BCAL0256	1		BCAL0256	1
/locus_tag="or1450"	1		BCAL0257	1		BCAL0257	1
/locus_tag="or1451"	1		BCAL0258	1		BCAL0258	1
/locus_tag="or1452"	1		BCAL0259	1		BCAL0259	1
/locus_tag="or1453"	1		BCAL0260	1		BCAL0260	1
/locus_tag="or1454"	1		BCAL0261	1		BCAL0261	1
/locus_tag="or1455"	1		BCAL0262	1		BCAL0262	1
/locus_tag="or1456"	1		BCAL0263	1		BCAL0263	1
/locus_tag="or1457"	1		BCAL0264	1		BCAL0264	1
/locus_tag="or1458"	1		BCAL0265	1		BCAL0265	1
/locus_tag="or1459"	1		BCAL0266	1		BCAL0266	1
/locus_tag="or1460"	1		BCAL0267	1		BCAL0267	1
/locus_tag="or1461"	1		BCAL0268	1		BCAL0268	1
/locus_tag="or1462"	1		BCAL0269	1		BCAL0269	1
/locus_tag="or1463"	1		BCAL0270	1		BCAL0270	1
/locus_tag="or1464"	1		BCAL0272	1		BCAL0272	1
/locus_tag="or1465"	1		BCAL0273	1		BCAL0273	1
/locus_tag="or1466"	1		BCAL0274	1		BCAL0274	1
/locus_tag="or1467"	1		BCAL0275	0		BCAL0275	1
/locus_tag="or1468"	1		BCAL0276	0		BCAL0276	1
/locus_tag="or1469"	1		BCAL0277	1		BCAL0277	1
/locus_tag="or1470"	1		BCAL0278	1		BCAL0278	1
/locus_tag="or1471"	1		BCAL0279	1		BCAL0279	1
/locus_tag="or1472"	1		BCAL0280	1		BCAL0280	1
/locus_tag="or1473"	1		BCAL0281	1		BCAL0281	1
/locus_tag="or1474"	1		BCAL0282	1		BCAL0282	1
/locus_tag="or1475"	0		BCAL0283	1		BCAL0283	1
/locus_tag="or1476"	0		BCAL0284	1		BCAL0284	1
/locus_tag="or1477"	0		BCAL0285	1		BCAL0285	1
/locus_tag="or1478"	1		BCAL0286	1		BCAL0286	1
/locus_tag="or1479"	1		BCAL0287	1		BCAL0287	1
/locus_tag="or1480"	1		BCAL0288	1		BCAL0288	1
/locus_tag="or1481"	0		BCAL0289	1		BCAL0289	1
/locus_tag="or1482"	0		BCAL0290	1		BCAL0290	1
/locus_tag="or1483"	0		BCAL0291	1		BCAL0291	1
/locus_tag="or1484"	1		BCAL0292	1		BCAL0292	1
/locus_tag="or1485"	0		BCAL0293	1		BCAL0293	1
/locus_tag="or1486"	0		BCAL0294	1		BCAL0294	1
/locus_tag="or1487"	0		BCAL0295	1		BCAL0295	1
/locus_tag="or1488"	0		BCAL0296	1		BCAL0296	1
/locus_tag="or1489"	0		BCAL0297	1		BCAL0297	1
/locus_tag="or1490"	0		BCAL0298	1		BCAL0298	1
/locus_tag="or1491"	0		BCAL0299	1		BCAL0299	1
/locus_tag="or1492"	0		BCAL0300	1		BCAL0300	1
/locus_tag="or1493"	0		BCAL0301	1		BCAL0301	1
/locus_tag="or1494"	0		BCAL0302	1		BCAL0302	1
/locus_tag="or1495"	0		BCAL0303	1		BCAL0303	1
/locus_tag="or1496"	1		BCAL0304	1		BCAL0304	1
/locus_tag="or1497"	1		BCAL0305	1		BCAL0305	1
/locus_tag="or1498"	1		BCAL0306	1		BCAL0306	1
/locus_tag="or1499"	1		BCAL0307	1		BCAL0307	1
/locus_tag="or1500"	0		BCAL0308	1		BCAL0308	1
/locus_tag="or1501"	0		BCAL0309	1		BCAL0309	1
/locus_tag="or1502"	0		BCAL0310	1		BCAL0310	1
/locus_tag="or1503"	0		BCAL0311	1		BCAL0311	1
/locus_tag="or1504"	0		BCAL0312	1		BCAL0312	1
/locus_tag="or1505"	0		BCAL0313	1		BCAL0313	1
/locus_tag="or1506"	0		BCAL0314	1		BCAL0314	1
/locus_tag="or1507"	0		BCAL0315	1		BCAL0315	1
/locus_tag="or1508"	0		BCAL0316	1		BCAL0316	1
/locus_tag="or1509"	0		BCAL0317	1		BCAL0317	1
/locus_tag="or1510"	0		BCAL0318	1		BCAL0318	1
/locus_tag="or1511"	0		BCAL0319	1		BCAL0319	1
/locus_tag="or1512"	0		BCAL0320	1		BCAL0320	1
/locus_tag="or1513"	1		BCAL0321	1		BCAL0321	1
/locus_tag="or1514"	1		BCAL0322	1		BCAL0322	1
/locus_tag="or1515"	1		BCAL0323	1		BCAL0323	1
/locus_tag="or1516"	1		BCAL0324	1		BCAL0324	1
/locus_tag="or1517"	1		BCAL0325	1		BCAL0325	1
/locus_tag="or1518"	1		BCAL0326	1		BCAL0326	1
/locus_tag="or1519"	1		BCAL0327	1		BCAL0327	1
/locus_tag="or1520"	1		BCAL0328	1		BCAL0328	1
/locus_tag="or1521"	1		BCAL0329	1		BCAL0329	1
/locus_tag="or1522"	1		BCAL0330	1		BCAL0330	1
/locus_tag="or1523"	1		BCAL0331	1		BCAL0331	1
/locus_tag="or1524"	1		BCAL0332	1		BCAL0332	1
/locus_tag="or1525"	1		BCAL0333	1		BCAL0333	1
/locus_tag="or1526"	1		BCAL0334	1		BCAL0334	1
/locus_tag="or1527"	1		BCAL0335	1		BCAL0335	1
/locus_tag="or1528"	1		BCAL0336	0		BCAL0336	1
/locus_tag="or1529"	1		BCAL0337	1		BCAL0337	1
/locus_tag="or1530"	1		BCAL0338	1		BCAL0338	1
/locus_tag="or1531"	1		BCAL0339	1		BCAL0339	1
/locus_tag="or1532"	1		BCAL0340	1		BCAL0340	1
/locus_tag="or1533"	1		BCAL0341	1		BCAL0341	1
/locus_tag="or1534"	1		BCAL0342	1		BCAL0342	1
/locus_tag="or1535"	1		BCAL0343	1		BCAL0343	1
/locus_tag="or1536"	1		BCAL0344	1		BCAL0344	1
/locus_tag="or1537"	1		BCAL0345	1		BCAL0345	1
/locus_tag="or1538"	1		BCAL0346	1		BCAL0346	1
/locus_tag="or1539"	1		BCAL0347	1		BCAL0347	1
/locus_tag="or1540"	1		BCAL0348	1		BCAL0348	1
/locus_tag="or1541"	1		BCAL0349	1		BCAL0349	1
/locus_tag="or1542"	1		BCAL0350	1		BCAL0350	1
/locus_tag="or1543"	1		BCAL0351	1		BCAL0351	1
/locus_tag="or1544"	1		BCAL0352	1		BCAL0352	1
/locus_tag="or1545"	1		BCAL0353	1		BCAL0353	0
/locus_tag="or1546"	1		BCAL0354	1		BCAL0354	1
/locus_tag="or1547"	1		BCAL0355	1		BCAL0355	1
/locus_tag="or1548"	1		BCAL0356	1		BCAL0356	1
/locus_tag="or1549"	1		BCAL0357	1		BCAL0357	1
/locus_tag="or1550"	1		BCAL0358	1		BCAL0358	1
/locus_tag="or1551"	1		BCAL0359	1		BCAL0359	1
/locus_tag="or1552"	1		BCAL0360	0		BCAL0360	0
/locus_tag="or1553"	1		BCAL0361	1		BCAL0361	1
/locus_tag="or1554"	1		BCAL0362	1		BCAL0362	1
/locus_tag="or1555"	1		BCAL0363	1		BCAL0363	1
/locus_tag="or1556"	1		BCAL0364	1		BCAL0364	1
/locus_tag="or1557"	1		BCAL0365	1		BCAL0365	1
/locus_tag="or1558"	1		BCAL0366	1		BCAL0366	1
/locus_tag="or1559"	1		BCAL0367	1		BCAL0367	1
/locus_tag="or1560"	1		BCAL0368	1		BCAL0368	1
/locus_tag="or1561"	1		BCAL0369	1		BCAL0369	1
/locus_tag="or1562"	1		BCAL0370	1		BCAL0370	1
/locus_tag="or1563"	1		BCAL0371	1		BCAL0371	1
/locus_tag="or1564"	1		BCAL0372	1		BCAL0372	1
/locus_tag="or1565"	1		BCAL0373	1		BCAL0373	1
/locus_tag="or1566"	1		BCAL0374	1		BCAL0374	1
/locus_tag="or1567"	1		BCAL0375	1		BCAL0375	1
/locus_tag="or1568"	1		BCAL0376	1		BCAL0376	1
/locus_tag="or1569"	1		BCAL0376a	1		BCAL0376a	1
/locus_tag="or1570"	1		BCAL0377	1		BCAL0377	1
/locus_tag="or1571"	1		BCAL0378	1		BCAL0378	1
/locus_tag="or1572"	1		BCAL0379	1		BCAL0379	1
/locus_tag="or1573"	1		BCAL0380	1		BCAL0380	1
/locus_tag="or1574"	1		BCAL0381	1		BCAL0381	1
/locus_tag="or1575"	1		BCAL0382	1		BCAL0382	1
/locus_tag="or1576"	1		BCAL0383	1		BCAL0383	1
/locus_tag="or1577"	1		BCAL0384	1		BCAL0384	1
/locus_tag="or1578"	1		BCAL0385	1		BCAL0385	1
/locus_tag="or1579"	1		BCAL0386	0		BCAL0386	1
/locus_tag="or1580"	1		BCAL0387	1		BCAL0387	1
/locus_tag="or1581"	1		BCAL0388	1		BCAL0388	1
/locus_tag="or1582"	1		BCAL0389	1		BCAL0389	1
/locus_tag="or1583"	1		BCAL0390	1		BCAL0390	1
/locus_tag="or1584"	1		BCAL0391	1		BCAL0391	1
/locus_tag="or1585"	1		BCAL0393	0		BCAL0393	0
/locus_tag="or1586"	1		BCAL0394	1		BCAL0394	1
/locus_tag="or1587"	1		BCAL0395	1		BCAL0395	1
/locus_tag="or1588"	1		BCAL0396	1		BCAL0396	1
/locus_tag="or1589"	1		BCAL0397	1		BCAL0397	1
/locus_tag="or1590"	1		BCAL0398	1		BCAL0398	1
/locus_tag="or1591"	1		BCAL0399	1		BCAL0399	1
/locus_tag="or1592"	1		BCAL0400	1		BCAL0400	1
/locus_tag="or1593"	1		BCAL0401	1		BCAL0401	1
/locus_tag="or1594"	1		BCAL0402	1		BCAL0402	1
/locus_tag="or1595"	1		BCAL0403	1		BCAL0403	1
/locus_tag="or1596"	1		BCAL0404	1		BCAL0404	1
/locus_tag="or1597"	1		BCAL0405	1		BCAL0405	1
/locus_tag="or1598"	1		BCAL0406	1		BCAL0406	1
/locus_tag="or1599"	1		BCAL0407	1		BCAL0407	1
/locus_tag="or1600"	1		BCAL0408	1		BCAL0408	1
/locus_tag="or1601"	1		BCAL0409	1		BCAL0409	1
/locus_tag="or1602"	1		BCAL0409a	1		BCAL0409a	1
/locus_tag="or1603"	1		BCAL0410	0		BCAL0410	0
/locus_tag="or1604"	1		BCAL0412	0		BCAL0412	0
/locus_tag="or1605"	1		BCAL0413	0		BCAL0413	0
/locus_tag="or1606"	1		BCAL0419	0		BCAL0419	0
/locus_tag="or1607"	1		BCAL0421	1		BCAL0421	1
/locus_tag="or1608"	1		BCAL0422	1		BCAL0422	1
/locus_tag="or1609"	1		BCAL0423	1		BCAL0423	1
/locus_tag="or1610"	1		BCAL0424	1		BCAL0424	1
/locus_tag="or1611"	1		BCAL0425	1		BCAL0425	1
/locus_tag="or1612"	1		BCAL0426	1		BCAL0426	1
/locus_tag="or1613"	1		BCAL0427	1		BCAL0427	1
/locus_tag="or1614"	1		BCAL0428	1		BCAL0428	1
/locus_tag="or1615"	1		BCAL0430	1		BCAL0430	1
/locus_tag="or1616"	1		BCAL0431	1		BCAL0431	1
/locus_tag="or1617"	1		BCAL0432	1		BCAL0432	1
/locus_tag="or1618"	1		BCAL0433	1		BCAL0433	1
/locus_tag="or1619"	1		BCAL0434	1		BCAL0434	1
/locus_tag="or1620"	1		BCAL0435	1		BCAL0435	1
/locus_tag="or1621"	1		BCAL0436	1		BCAL0436	1
/locus_tag="or1622"	1		BCAL0437	1		BCAL0437	1
/locus_tag="or1623"	1		BCAL0438	1		BCAL0438	1
/locus_tag="or1624"	1		BCAL0439	1		BCAL0439	1
/locus_tag="or1625"	1		BCAL0440	1		BCAL0440	1
/locus_tag="or1626"	1		BCAL0441	1		BCAL0441	1
/locus_tag="or1627"	1		BCAL0442	1		BCAL0442	1
/locus_tag="or1628"	1		BCAL0444	1		BCAL0444	1
/locus_tag="or1629"	1		BCAL0445	1		BCAL0445	1
/locus_tag="or1630"	1		BCAL0446	1		BCAL0446	1
/locus_tag="or1631"	1		BCAL0447	1		BCAL0447	1
/locus_tag="or1632"	1		BCAL0448	1		BCAL0448	1
/locus_tag="or1633"	1		BCAL0449	1		BCAL0449	1
/locus_tag="or1634"	1		BCAL0450	1		BCAL0450	1
/locus_tag="or1635"	1		BCAL0451	1		BCAL0451	1
/locus_tag="or1636"	1		BCAL0452	1		BCAL0452	1
/locus_tag="or1637"	1		BCAL0453	1		BCAL0453	1
/locus_tag="or1638"	1		BCAL0454	1		BCAL0454	1
/locus_tag="or1639"	1		BCAL0455	1		BCAL0455	1
/locus_tag="or1640"	1		BCAL0456	1		BCAL0456	0
/locus_tag="or1641"	1		BCAL0457	1		BCAL0457	1
/locus_tag="or1642"	1		BCAL0458	1		BCAL0458	1
/locus_tag="or1643"	1		BCAL0459	1		BCAL0459	1
/locus_tag="or1644"	1		BCAL0460	1		BCAL0460	1
/locus_tag="or1645"	1		BCAL0461	1		BCAL0461	1
/locus_tag="or1646"	1		BCAL0462	1		BCAL0462	1
/locus_tag="or1647"	1		BCAL0463	1		BCAL0463	1
/locus_tag="or1648"	1		BCAL0464	1		BCAL0464	1
/locus_tag="or1649"	1		BCAL0465	1		BCAL0465	1
/locus_tag="or1650"	1		BCAL0466	1		BCAL0466	1
/locus_tag="or1651"	1		BCAL0467	1		BCAL0467	1
/locus_tag="or1652"	1		BCAL0468	1		BCAL0468	1
/locus_tag="or1653"	1		BCAL0469	1		BCAL0469	1
/locus_tag="or1654"	1		BCAL0470	1		BCAL0470	1
/locus_tag="or1655"	1		BCAL0471	1		BCAL0471	1
/locus_tag="or1656"	1		BCAL0472	1		BCAL0472	1
/locus_tag="or1657"	1		BCAL0473	1		BCAL0473	1
/locus_tag="or1658"	1		BCAL0474	1		BCAL0474	1
/locus_tag="or1659"	1		BCAL0475	1		BCAL0475	1
/locus_tag="or1660"	1		BCAL0476	1		BCAL0476	1
/locus_tag="or1661"	1		BCAL0477	1		BCAL0477	1
/locus_tag="or1662"	1		BCAL0478	1		BCAL0478	1
/locus_tag="or1663"	1		BCAL0479	1		BCAL0479	1
/locus_tag="or1664"	1		BCAL0480	1		BCAL0480	1
/locus_tag="or1665"	1		BCAL0481	1		BCAL0481	1
/locus_tag="or1666"	1		BCAL0482	1		BCAL0482	1
/locus_tag="or1667"	1		BCAL0483	1		BCAL0483	1
/locus_tag="or1668"	1		BCAL0484	1		BCAL0484	1
/locus_tag="or1669"	1		BCAL0485	1		BCAL0485	1
/locus_tag="or1670"	1		BCAL0486	1		BCAL0486	1
/locus_tag="or1671"	1		BCAL0487	1		BCAL0487	1
/locus_tag="or1672"	1		BCAL0488	1		BCAL0488	1
/locus_tag="or1673"	1		BCAL0489	1		BCAL0489	1
/locus_tag="or1674"	1		BCAL0490	1		BCAL0490	1
/locus_tag="or1675"	1		BCAL0491	1		BCAL0491	1
/locus_tag="or1676"	1		BCAL0492	1		BCAL0492	1
/locus_tag="or1677"	1		BCAL0493	1		BCAL0493	1
/locus_tag="or1678"	1		BCAL0494	1		BCAL0494	1
/locus_tag="or1679"	1		BCAL0495	1		BCAL0495	1
/locus_tag="or1680"	1		BCAL0496	1		BCAL0496	1
/locus_tag="or1681"	1		BCAL0497	1		BCAL0497	1
/locus_tag="or1682"	1		BCAL0499	1		BCAL0499	1
/locus_tag="or1683"	1		BCAL0500	1		BCAL0500	1
/locus_tag="or1684"	1		BCAL0501	1		BCAL0501	1
/locus_tag="or1685"	1		BCAL0502	1		BCAL0502	1
/locus_tag="or1686"	1		BCAL0503	1		BCAL0503	1
/locus_tag="or1687"	1		BCAL0504	1		BCAL0504	1
/locus_tag="or1688"	1		BCAL0505	1		BCAL0505	1
/locus_tag="or1689"	1		BCAL0506	1		BCAL0506	1
/locus_tag="or1690"	1		BCAL0507	1		BCAL0507	1
/locus_tag="or1691"	1		BCAL0508	1		BCAL0508	1
/locus_tag="or1692"	1		BCAL0509	1		BCAL0509	1
/locus_tag="or1693"	1		BCAL0510	1		BCAL0510	1
/locus_tag="or1694"	1		BCAL0511	1		BCAL0511	1
/locus_tag="or1695"	1		BCAL0512	1		BCAL0512	1
/locus_tag="or1696"	1		BCAL0513	1		BCAL0513	1
/locus_tag="or1697"	1		BCAL0514	1		BCAL0514	0
/locus_tag="or1698"	1		BCAL0515	1		BCAL0515	1
/locus_tag="or1699"	1		BCAL0516	1		BCAL0516	1
/locus_tag="or1700"	1		BCAL0517	1		BCAL0517	1
/locus_tag="or1701"	1		BCAL0518	1		BCAL0518	1
/locus_tag="or1702"	1		BCAL0519	1		BCAL0519	1
/locus_tag="or1703"	1		BCAL0520	1		BCAL0520	1
/locus_tag="or1704"	1		BCAL0521	1		BCAL0521	1
/locus_tag="or1705"	1		BCAL0522	1		BCAL0522	1
/locus_tag="or1706"	1		BCAL0523	1		BCAL0523	1
/locus_tag="or1707"	1		BCAL0524	1		BCAL0524	1
/locus_tag="or1708"	1		BCAL0525	1		BCAL0525	1
/locus_tag="or1709"	1		BCAL0527	1		BCAL0527	1
/locus_tag="or1710"	1		BCAL0528	1		BCAL0528	1
/locus_tag="or1711"	1		BCAL0529	1		BCAL0529	1
/locus_tag="or1712"	1		BCAL0530	1		BCAL0530	1
/locus_tag="or1713"	1		BCAL0531	1		BCAL0531	1
/locus_tag="or1714"	1		BCAL0532	1		BCAL0532	1
/locus_tag="or1715"	1		BCAL0533	1		BCAL0533	1
/locus_tag="or1716"	1		BCAL0534	1		BCAL0534	1
/locus_tag="or1717"	1		BCAL0535	1		BCAL0535	1
/locus_tag="or1718"	1		BCAL0536	1		BCAL0536	1
/locus_tag="or1719"	0		BCAL0537	1		BCAL0537	1
/locus_tag="or1720"	0		BCAL0538	1		BCAL0538	1
/locus_tag="or1721"	0		BCAL0539	1		BCAL0539	1
/locus_tag="or1722"	0		BCAL0540	1		BCAL0540	1
/locus_tag="or1723"	1		BCAL0541	1		BCAL0541	1
/locus_tag="or1724"	1		BCAL0542	1		BCAL0542	1
/locus_tag="or1725"	1		BCAL0543	1		BCAL0543	1
/locus_tag="or1726"	1		BCAL0544	1		BCAL0544	1
/locus_tag="or1727"	1		BCAL0545	1		BCAL0545	1
/locus_tag="or1728"	1		BCAL0546	1		BCAL0546	1
/locus_tag="or1729"	1		BCAL0547	1		BCAL0547	1
/locus_tag="or1730"	1		BCAL0548	1		BCAL0548	1
/locus_tag="or1731"	1		BCAL0549	1		BCAL0549	1
/locus_tag="or1732"	1		BCAL0550	1		BCAL0550	1
/locus_tag="or1733"	1		BCAL0551	1		BCAL0551	1
/locus_tag="or1734"	1		BCAL0552	1		BCAL0552	1
/locus_tag="or1735"	1		BCAL0553	1		BCAL0553	1
/locus_tag="or1736"	1		BCAL0554	1		BCAL0554	1
/locus_tag="or1737"	0		BCAL0555	1		BCAL0555	1
/locus_tag="or1738"	0		BCAL0556	1		BCAL0556	1
/locus_tag="or1739"	0		BCAL0557	1		BCAL0557	1
/locus_tag="or1740"	1		BCAL0558	1		BCAL0558	1
/locus_tag="or1741"	1		BCAL0559	1		BCAL0559	1
/locus_tag="or1742"	1		BCAL0560	1		BCAL0560	1
/locus_tag="or1743"	1		BCAL0561	1		BCAL0561	1
/locus_tag="or1744"	1		BCAL0562	1		BCAL0562	1
/locus_tag="or1745"	1		BCAL0564	1		BCAL0564	1
/locus_tag="or1746"	1		BCAL0565	1		BCAL0565	1
/locus_tag="or1747"	1		BCAL0566	1		BCAL0566	1
/locus_tag="or1748"	1		BCAL0567	1		BCAL0567	1
/locus_tag="or1749"	1		BCAL0568	1		BCAL0568	1
/locus_tag="or1750"	1		BCAL0569	1		BCAL0569	1
/locus_tag="or1751"	1		BCAL0570	1		BCAL0570	1
/locus_tag="or1752"	1		BCAL0571	1		BCAL0571	1
/locus_tag="or1753"	1		BCAL0572	1		BCAL0572	1
/locus_tag="or1754"	0		BCAL0573_J_0	0		BCAL0573_J_0	0
/locus_tag="or1755"	1		BCAL0573_J_1	0		BCAL0573_J_1	0
/locus_tag="or1756"	1		BCAL0575	1		BCAL0575	1
/locus_tag="or1757"	1		BCAL0576	1		BCAL0576	1
/locus_tag="or1758"	1		BCAL0577	1		BCAL0577	1
/locus_tag="or1759"	1		BCAL0578	1		BCAL0578	1
/locus_tag="or1760"	1		BCAL0579	1		BCAL0579	1
/locus_tag="or1761"	1		BCAL0580	1		BCAL0580	1
/locus_tag="or1762"	1		BCAL0581	1		BCAL0581	1
/locus_tag="or1763"	1		BCAL0582	0		BCAL0582	0
/locus_tag="or1764"	1		BCAL0583	1		BCAL0583	1
/locus_tag="or1765"	1		BCAL0584	1		BCAL0584	1
/locus_tag="or1766"	1		BCAL0585	1		BCAL0585	1
/locus_tag="or1767"	1		BCAL0586	1		BCAL0586	1
/locus_tag="or1768"	1		BCAL0587	0		BCAL0587	0
/locus_tag="or1769"	1		BCAL0588	0		BCAL0588	0
/locus_tag="or1770"	1		BCAL0589	0		BCAL0589	0
/locus_tag="or1771"	1		BCAL0591	0		BCAL0591	0
/locus_tag="or1772"	1		BCAL0592	1		BCAL0592	1
/locus_tag="or1773"	0		BCAL0593	1		BCAL0593	1
/locus_tag="or1774"	1		BCAL0594	1		BCAL0594	1
/locus_tag="or1775"	1		BCAL0595	1		BCAL0595	1
/locus_tag="or1776"	1		BCAL0596	1		BCAL0596	1
/locus_tag="or1777"	1		BCAL0597	1		BCAL0597	1
/locus_tag="or1778"	1		BCAL0598	1		BCAL0598	1
/locus_tag="or1779"	1		BCAL0599	1		BCAL0599	1
/locus_tag="or1780"	1		BCAL0600	1		BCAL0600	1
/locus_tag="or1781"	1		BCAL0601	1		BCAL0601	1
/locus_tag="or1782"	1		BCAL0602	1		BCAL0602	1
/locus_tag="or1783"	1		BCAL0603	1		BCAL0603	1
/locus_tag="or1784"	1		BCAL0604	1		BCAL0604	1
/locus_tag="or1785"	1		BCAL0605	1		BCAL0605	1
/locus_tag="or1786"	1		BCAL0606	1		BCAL0606	1
/locus_tag="or1787"	1		BCAL0607	1		BCAL0607	1
/locus_tag="or1788"	1		BCAL0608	1		BCAL0608	1
/locus_tag="or1789"	1		BCAL0609	1		BCAL0609	1
/locus_tag="or1790"	1		BCAL0610	1		BCAL0610	1
/locus_tag="or1791"	1		BCAL0611	1		BCAL0611	1
/locus_tag="or1792"	0		BCAL0612	1		BCAL0612	1
/locus_tag="or1793"	0		BCAL0613	1		BCAL0613	1
/locus_tag="or1794"	0		BCAL0614	1		BCAL0614	1
/locus_tag="or1795"	0		BCAL0615	1		BCAL0615	1
/locus_tag="or1796"	0		BCAL0616	1		BCAL0616	1
/locus_tag="or1797"	1		BCAL0616a	1		BCAL0616a	0
/locus_tag="or1798"	1		BCAL0617	1		BCAL0617	0
/locus_tag="or1799"	0		BCAL0618	1		BCAL0618	1
/locus_tag="or1800"	0		BCAL0619	1		BCAL0619	1
/locus_tag="or1801"	0		BCAL0620	1		BCAL0620	1
/locus_tag="or1802"	0		BCAL0621	1		BCAL0621	1
/locus_tag="or1803"	0		BCAL0622	1		BCAL0622	1
/locus_tag="or1804"	1		BCAL0623	1		BCAL0623	1
/locus_tag="or1805"	0		BCAL0624	1		BCAL0624	1
/locus_tag="or1806"	0		BCAL0625	1		BCAL0625	1
/locus_tag="or1807"	0		BCAL0626	1		BCAL0626	1
/locus_tag="or1808"	1		BCAL0627	1		BCAL0627	1
/locus_tag="or1809"	1		BCAL0628	1		BCAL0628	1
/locus_tag="or1810"	1		BCAL0629	1		BCAL0629	1
/locus_tag="or1811"	1		BCAL0629a	1		BCAL0629a	0
/locus_tag="or1812"	1		BCAL0630	1		BCAL0630	1
/locus_tag="or1813"	1		BCAL0631	1		BCAL0631	1
/locus_tag="or1814"	1		BCAL0632	1		BCAL0632	1
/locus_tag="or1815"	1		BCAL0633	1		BCAL0633	1
/locus_tag="or1816"	1		BCAL0634	1		BCAL0634	0
/locus_tag="or1817"	1		BCAL0638	1		BCAL0638	1
/locus_tag="or1818"	1		BCAL0639	1		BCAL0639	1
/locus_tag="or1819"	1		BCAL0640	1		BCAL0640	1
/locus_tag="or1820"	1		BCAL0641	1		BCAL0641	1
/locus_tag="or1821"	1		BCAL0641A	0		BCAL0641A	0
/locus_tag="or1822"	1		BCAL0644	1		BCAL0644	1
/locus_tag="or1823"	1		BCAL0645	1		BCAL0645	1
/locus_tag="or1824"	1		BCAL0646	1		BCAL0646	1
/locus_tag="or1825"	1		BCAL0647	1		BCAL0647	1
/locus_tag="or1826"	1		BCAL0648_J_0	1		BCAL0648_J_0	1
/locus_tag="or1827"	1		BCAL0648_J_1	1		BCAL0648_J_1	1
/locus_tag="or1828"	1		BCAL0650	1		BCAL0650	1
/locus_tag="or1829"	1		BCAL0651	1		BCAL0651	1
/locus_tag="or1830"	1		BCAL0652	1		BCAL0652	1
/locus_tag="or1831"	1		BCAL0653	1		BCAL0653	1
/locus_tag="or1832"	0		BCAL0654	1		BCAL0654	1
/locus_tag="or1833"	0		BCAL0655	1		BCAL0655	1
/locus_tag="or1834"	0		BCAL0656	1		BCAL0656	0
/locus_tag="or1835"	0		BCAL0657	1		BCAL0657	0
/locus_tag="or1836"	0		BCAL0658	1		BCAL0658	0
/locus_tag="or1837"	1		BCAL0659	1		BCAL0659	0
/locus_tag="or1838"	1		BCAL0660	1		BCAL0660	0
/locus_tag="or1839"	1		BCAL0661	1		BCAL0661	0
/locus_tag="or1840"	1		BCAL0662	1		BCAL0662	0
/locus_tag="or1841"	1		BCAL0663	1		BCAL0663	0
/locus_tag="or1842"	1		BCAL0664	1		BCAL0664	1
/locus_tag="or1843"	1		BCAL0665	1		BCAL0665	1
/locus_tag="or1844"	1		BCAL0666	1		BCAL0666	1
/locus_tag="or1845"	1		BCAL0667	1		BCAL0667	1
/locus_tag="or1846"	0		BCAL0668	1		BCAL0668	1
/locus_tag="or1847"	0		BCAL0669	1		BCAL0669	1
/locus_tag="or1848"	0		BCAL0670	1		BCAL0670	1
/locus_tag="or1849"	0		BCAL0671	1		BCAL0671	1
/locus_tag="or1850"	0		BCAL0672	1		BCAL0672	1
/locus_tag="or1851"	0		BCAL0673	1		BCAL0673	1
/locus_tag="or1852"	0		BCAL0674	1		BCAL0674	1
/locus_tag="or1853"	0		BCAL0675	1		BCAL0675	1
/locus_tag="or1854"	0		BCAL0676	1		BCAL0676	1
/locus_tag="or1855"	0		BCAL0677	1		BCAL0677	1
/locus_tag="or1856"	1		BCAL0678	1		BCAL0678	1
/locus_tag="or1857"	1		BCAL0679	1		BCAL0679	1
/locus_tag="or1858"	1		BCAL0680	1		BCAL0680	1
/locus_tag="or1859"	1		BCAL0681	1		BCAL0681	1
/locus_tag="or1860"	1		BCAL0682	1		BCAL0682	1
/locus_tag="or1861"	1		BCAL0683	1		BCAL0683	1
/locus_tag="or1862"	1		BCAL0684	1		BCAL0684	1
/locus_tag="or1863"	1		BCAL0685	1		BCAL0685	1
/locus_tag="or1864"	1		BCAL0686	1		BCAL0686	1
/locus_tag="or1865"	1		BCAL0687	1		BCAL0687	1
/locus_tag="or1866"	1		BCAL0688	1		BCAL0688	1
/locus_tag="or1867"	1		BCAL0689	1		BCAL0689	1
/locus_tag="or1868"	1		BCAL0690	1		BCAL0690	1
/locus_tag="or1869"	0		BCAL0691	1		BCAL0691	1
/locus_tag="or1870"	1		BCAL0692	1		BCAL0692	1
/locus_tag="or1871"	1		BCAL0693	1		BCAL0693	1
/locus_tag="or1872"	1		BCAL0694	1		BCAL0694	1
/locus_tag="or1873"	1		BCAL0695	1		BCAL0695	1
/locus_tag="or1874"	1		BCAL0696	1		BCAL0696	1
/locus_tag="or1875"	1		BCAL0697	1		BCAL0697	1
/locus_tag="or1876"	1		BCAL0698	1		BCAL0698	1
/locus_tag="or1877"	1		BCAL0699	1		BCAL0699	1
/locus_tag="or1878"	1		BCAL0700	1		BCAL0700	1
/locus_tag="or1879"	1		BCAL0701	1		BCAL0701	1
/locus_tag="or1880"	1		BCAL0702	1		BCAL0702	1
/locus_tag="or1881"	1		BCAL0703	1		BCAL0703	1
/locus_tag="or1882"	1		BCAL0704	1		BCAL0704	1
/locus_tag="or1883"	1		BCAL0705	1		BCAL0705	1
/locus_tag="or1884"	1		BCAL0706	1		BCAL0706	1
/locus_tag="or1885"	1		BCAL0707	1		BCAL0707	1
/locus_tag="or1886"	1		BCAL0708	1		BCAL0708	1
/locus_tag="or1887"	1		BCAL0709	1		BCAL0709	1
/locus_tag="or1888"	1		BCAL0710	1		BCAL0710	1
/locus_tag="or1889"	1		BCAL0711	1		BCAL0711	1
/locus_tag="or1890"	1		BCAL0712	1		BCAL0712	1
/locus_tag="or1891"	1		BCAL0713	1		BCAL0713	1
/locus_tag="or1892"	1		BCAL0714	1		BCAL0714	1
/locus_tag="or1893"	1		BCAL0715	1		BCAL0715	1
/locus_tag="or1894"	1		BCAL0716	1		BCAL0716	1
/locus_tag="or1895"	1		BCAL0717	1		BCAL0717	1
/locus_tag="or1896"	1		BCAL0718	1		BCAL0718	1
/locus_tag="or1897"	1		BCAL0719	1		BCAL0719	1
/locus_tag="or1898"	1		BCAL0720	1		BCAL0720	1
/locus_tag="or1899"	1		BCAL0721	1		BCAL0721	1
/locus_tag="or1900"	1		BCAL0722	1		BCAL0722	1
/locus_tag="or1901"	1		BCAL0723	1		BCAL0723	1
/locus_tag="or1902"	1		BCAL0724	1		BCAL0724	1
/locus_tag="or1903"	1		BCAL0725	1		BCAL0725	1
/locus_tag="or1904"	1		BCAL0726	1		BCAL0726	1
/locus_tag="or1905"	1		BCAL0727	1		BCAL0727	1
/locus_tag="or1906"	1		BCAL0728	1		BCAL0728	1
/locus_tag="or1907"	1		BCAL0729	1		BCAL0729	1
/locus_tag="or1908"	1		BCAL0730	1		BCAL0730	1
/locus_tag="or1909"	1		BCAL0731	1		BCAL0731	1
/locus_tag="or1910"	1		BCAL0732	1		BCAL0732	1
/locus_tag="or1911"	1		BCAL0734	1		BCAL0734	1
/locus_tag="or1912"	1		BCAL0735	1		BCAL0735	1
/locus_tag="or1913"	1		BCAL0736	1		BCAL0736	1
/locus_tag="or1914"	1		BCAL0737	1		BCAL0737	1
/locus_tag="or1915"	1		BCAL0738	1		BCAL0738	1
/locus_tag="or1916"	1		BCAL0739	1		BCAL0739	1
/locus_tag="or1917"	1		BCAL0740	1		BCAL0740	1
/locus_tag="or1918"	1		BCAL0741	1		BCAL0741	1
/locus_tag="or1919"	1		BCAL0742	1		BCAL0742	1
/locus_tag="or1920"	1		BCAL0743	1		BCAL0743	1
/locus_tag="or1921"	1		BCAL0744	1		BCAL0744	1
/locus_tag="or1922"	1		BCAL0745	1		BCAL0745	1
/locus_tag="or1923"	1		BCAL0746	1		BCAL0746	1
/locus_tag="or1924"	1		BCAL0747	1		BCAL0747	1
/locus_tag="or1925"	1		BCAL0748	1		BCAL0748	1
/locus_tag="or1926"	1		BCAL0749	1		BCAL0749	1
/locus_tag="or1927"	1		BCAL0750	1		BCAL0750	1
/locus_tag="or1928"	1		BCAL0751	1		BCAL0751	1
/locus_tag="or1929"	1		BCAL0752	1		BCAL0752	1
/locus_tag="or1930"	1		BCAL0753	1		BCAL0753	0
/locus_tag="or1931"	1		BCAL0754	1		BCAL0754	1
/locus_tag="or1932"	1		BCAL0755	1		BCAL0755	1
/locus_tag="or1933"	1		BCAL0756	1		BCAL0756	1
/locus_tag="or1934"	1		BCAL0757	1		BCAL0757	1
/locus_tag="or1935"	1		BCAL0758	1		BCAL0758	1
/locus_tag="or1936"	1		BCAL0759	1		BCAL0759	1
/locus_tag="or1937"	1		BCAL0760	1		BCAL0760	1
/locus_tag="or1938"	1		BCAL0761	1		BCAL0761	1
/locus_tag="or1939"	1		BCAL0762	1		BCAL0762	1
/locus_tag="or1940"	1		BCAL0763	1		BCAL0763	1
/locus_tag="or1941"	1		BCAL0764	1		BCAL0764	1
/locus_tag="or1942"	1		BCAL0765	1		BCAL0765	1
/locus_tag="or1943"	1		BCAL0766	1		BCAL0766	1
/locus_tag="or1944"	1		BCAL0767	1		BCAL0767	1
/locus_tag="or1945"	1		BCAL0768	1		BCAL0768	1
/locus_tag="or1946"	1		BCAL0769	1		BCAL0769	1
/locus_tag="or1947"	1		BCAL0770	1		BCAL0770	1
/locus_tag="or1948"	1		BCAL0771	0		BCAL0771	1
/locus_tag="or1949"	1		BCAL0772	0		BCAL0772	0
/locus_tag="or1950"	0		BCAL0773	0		BCAL0773	0
/locus_tag="or1951"	0		BCAL0774	0		BCAL0774	0
/locus_tag="or1952"	0		BCAL0775	0		BCAL0775	0
/locus_tag="or1953"	0		BCAL0776	0		BCAL0776	0
/locus_tag="or1954"	0		BCAL0777	1		BCAL0777	1
/locus_tag="or1955"	0		BCAL0778	1		BCAL0778	1
/locus_tag="or1956"	0		BCAL0779	1		BCAL0779	1
/locus_tag="or1957"	0		BCAL0780	1		BCAL0780	1
/locus_tag="or1958"	0		BCAL0781	1		BCAL0781	1
/locus_tag="or1959"	1		BCAL0782	1		BCAL0782	1
/locus_tag="or1960"	1		BCAL0783	1		BCAL0783	1
/locus_tag="or1961"	1		BCAL0784	1		BCAL0784	1
/locus_tag="or1962"	1		BCAL0785	1		BCAL0785	1
/locus_tag="or1963"	1		BCAL0786	1		BCAL0786	1
/locus_tag="or1964"	1		BCAL0787	1		BCAL0787	1
/locus_tag="or1965"	1		BCAL0788	1		BCAL0788	1
/locus_tag="or1966"	1		BCAL0789	1		BCAL0789	1
/locus_tag="or1967"	1		BCAL0790	1		BCAL0790	1
/locus_tag="or1968"	1		BCAL0791	1		BCAL0791	1
/locus_tag="or1969"	1		BCAL0792	1		BCAL0792	1
/locus_tag="or1970"	1		BCAL0793	1		BCAL0793	1
/locus_tag="or1971"	1		BCAL0794	1		BCAL0794	1
/locus_tag="or1972"	1		BCAL0795	1		BCAL0795	1
/locus_tag="or1973"	1		BCAL0796	1		BCAL0796	1
/locus_tag="or1974"	1		BCAL0797	1		BCAL0797	1
/locus_tag="or1975"	1		BCAL0798	1		BCAL0798	1
/locus_tag="or1976"	1		BCAL0799	1		BCAL0799	1
/locus_tag="or1977"	1		BCAL0800	1		BCAL0800	1
/locus_tag="or1978"	1		BCAL0802	1		BCAL0802	1
/locus_tag="or1979"	1		BCAL0803	1		BCAL0803	1
/locus_tag="or1980"	1		BCAL0804	1		BCAL0804	1
/locus_tag="or1981"	1		BCAL0805	1		BCAL0805	1
/locus_tag="or1982"	1		BCAL0806	1		BCAL0806	1
/locus_tag="or1983"	1		BCAL0807	1		BCAL0807	1
/locus_tag="or1984"	1		BCAL0808	1		BCAL0808	1
/locus_tag="or1985"	1		BCAL0809	1		BCAL0809	1
/locus_tag="or1986"	1		BCAL0810_J_0	1		BCAL0810_J_0	1
/locus_tag="or1987"	1		BCAL0810_J_1	1		BCAL0810_J_1	1
/locus_tag="or1988"	1		BCAL0812	1		BCAL0812	1
/locus_tag="or1989"	1		BCAL0813	1		BCAL0813	1
/locus_tag="or1990"	1		BCAL0814	1		BCAL0814	1
/locus_tag="or1991"	1		BCAL0815	1		BCAL0815	1
/locus_tag="or1992"	1		BCAL0816	1		BCAL0816	1
/locus_tag="or1993"	1		BCAL0817	1		BCAL0817	1
/locus_tag="or1994"	1		BCAL0818	1		BCAL0818	1
/locus_tag="or1995"	1		BCAL0819	1		BCAL0819	1
/locus_tag="or1996"	1		BCAL0820	1		BCAL0820	1
/locus_tag="or1997"	1		BCAL0821	1		BCAL0821	1
/locus_tag="or1998"	1		BCAL0822	1		BCAL0822	1
/locus_tag="or1999"	1		BCAL0823	1		BCAL0823	1
/locus_tag="or2000"	1		BCAL0824	1		BCAL0824	1
/locus_tag="or2001"	1		BCAL0825	1		BCAL0825	1
/locus_tag="or2002"	1		BCAL0826	1		BCAL0826	1
/locus_tag="or2003"	1		BCAL0827	1		BCAL0827	1
/locus_tag="or2004"	1		BCAL0828	1		BCAL0828	1
/locus_tag="or2005"	1		BCAL0829	1		BCAL0829	1
/locus_tag="or2006"	1		BCAL0830	1		BCAL0830	1
/locus_tag="or2007"	1		BCAL0831	1		BCAL0831	1
/locus_tag="or2008"	1		BCAL0834	1		BCAL0834	0
/locus_tag="or2009"	1		BCAL0835	1		BCAL0835	1
/locus_tag="or2010"	1		BCAL0836	1		BCAL0836	1
/locus_tag="or2011"	1		BCAL0837	1		BCAL0837	1
/locus_tag="or2012"	1		BCAL0838	1		BCAL0838	1
/locus_tag="or2013"	1		BCAL0839	1		BCAL0839	1
/locus_tag="or2014"	1		BCAL0840	1		BCAL0840	1
/locus_tag="or2015"	1		BCAL0841	1		BCAL0841	1
/locus_tag="or2016"	1		BCAL0842	1		BCAL0842	1
/locus_tag="or2017"	0		BCAL0843	1		BCAL0843	1
/locus_tag="or2018"	0		BCAL0844	1		BCAL0844	1
/locus_tag="or2019"	1		BCAL0846	1		BCAL0846	1
/locus_tag="or2020"	1		BCAL0847	1		BCAL0847	1
/locus_tag="or2021"	1		BCAL0848	1		BCAL0848	1
/locus_tag="or2022"	1		BCAL0849	1		BCAL0849	1
/locus_tag="or2023"	0		BCAL0850	1		BCAL0850	1
/locus_tag="or2024"	0		BCAL0851	1		BCAL0851	1
/locus_tag="or2025"	0		BCAL0852	1		BCAL0852	1
/locus_tag="or2026"	1		BCAL0853	1		BCAL0853	1
/locus_tag="or2027"	1		BCAL0854	1		BCAL0854	1
/locus_tag="or2028"	1		BCAL0855	1		BCAL0855	1
/locus_tag="or2029"	1		BCAL0856	1		BCAL0856	1
/locus_tag="or2030"	1		BCAL0857	0		BCAL0857	0
/locus_tag="or2031"	1		BCAL0858	1		BCAL0858	1
/locus_tag="or2032"	1		BCAL0859	1		BCAL0859	1
/locus_tag="or2033"	1		BCAL0860	1		BCAL0860	1
/locus_tag="or2034"	1		BCAL0861	1		BCAL0861	1
/locus_tag="or2035"	1		BCAL0862	1		BCAL0862	1
/locus_tag="or2036"	1		BCAL0863	1		BCAL0863	1
/locus_tag="or2037"	1		BCAL0864	1		BCAL0864	1
/locus_tag="or2038"	1		BCAL0865	1		BCAL0865	1
/locus_tag="or2039"	1		BCAL0866	1		BCAL0866	1
/locus_tag="or2040"	1		BCAL0867	1		BCAL0867	1
/locus_tag="or2041"	1		BCAL0868	1		BCAL0868	1
/locus_tag="or2042"	1		BCAL0869	1		BCAL0869	1
/locus_tag="or2043"	1		BCAL0870	1		BCAL0870	1
/locus_tag="or2044"	1		BCAL0871	1		BCAL0871	1
/locus_tag="or2045"	1		BCAL0872	1		BCAL0872	1
/locus_tag="or2046"	1		BCAL0873	1		BCAL0873	1
/locus_tag="or2047"	1		BCAL0874	1		BCAL0874	1
/locus_tag="or2048"	1		BCAL0875	1		BCAL0875	1
/locus_tag="or2049"	1		BCAL0876	1		BCAL0876	1
/locus_tag="or2050"	1		BCAL0877	1		BCAL0877	1
/locus_tag="or2051"	1		BCAL0878	1		BCAL0878	1
/locus_tag="or2052"	1		BCAL0879	1		BCAL0879	1
/locus_tag="or2053"	1		BCAL0880	1		BCAL0880	1
/locus_tag="or2054"	1		BCAL0881	1		BCAL0881	1
/locus_tag="or2055"	1		BCAL0882	1		BCAL0882	1
/locus_tag="or2056"	1		BCAL0883	1		BCAL0883	1
/locus_tag="or2057"	1		BCAL0884	1		BCAL0884	1
/locus_tag="or2058"	1		BCAL0885	1		BCAL0885	1
/locus_tag="or2059"	1		BCAL0886	1		BCAL0886	1
/locus_tag="or2060"	1		BCAL0887	1		BCAL0887	1
/locus_tag="or2061"	1		BCAL0888	1		BCAL0888	1
/locus_tag="or2062"	1		BCAL0889	1		BCAL0889	1
/locus_tag="or2063"	1		BCAL0890	1		BCAL0890	1
/locus_tag="or2064"	1		BCAL0891	1		BCAL0891	1
/locus_tag="or2065"	1		BCAL0892	1		BCAL0892	1
/locus_tag="or2066"	1		BCAL0893	1		BCAL0893	1
/locus_tag="or2067"	1		BCAL0894	1		BCAL0894	1
/locus_tag="or2068"	1		BCAL0895	1		BCAL0895	1
/locus_tag="or2069"	1		BCAL0896	1		BCAL0896	1
/locus_tag="or2070"	1		BCAL0897	1		BCAL0897	1
/locus_tag="or2071"	1		BCAL0898	1		BCAL0898	1
/locus_tag="or2072"	1		BCAL0899	1		BCAL0899	0
/locus_tag="or2073"	1		BCAL0900	1		BCAL0900	1
/locus_tag="or2074"	1		BCAL0901	1		BCAL0901	1
/locus_tag="or2075"	0		BCAL0902	1		BCAL0902	1
/locus_tag="or2076"	0		BCAL0903	1		BCAL0903	1
/locus_tag="or2077"	1		BCAL0904	1		BCAL0904	1
/locus_tag="or2078"	0		BCAL0905	1		BCAL0905	1
/locus_tag="or2079"	0		BCAL0906	1		BCAL0906	1
/locus_tag="or2080"	1		BCAL0907	1		BCAL0907	1
/locus_tag="or2081"	1		BCAL0908	1		BCAL0908	1
/locus_tag="or2082"	1		BCAL0909	1		BCAL0909	1
/locus_tag="or2083"	1		BCAL0910	1		BCAL0910	1
/locus_tag="or2084"	1		BCAL0911	1		BCAL0911	1
/locus_tag="or2085"	1		BCAL0912	1		BCAL0912	1
/locus_tag="or2086"	1		BCAL0913	1		BCAL0913	1
/locus_tag="or2087"	0		BCAL0914	1		BCAL0914	1
/locus_tag="or2088"	0		BCAL0915	1		BCAL0915	1
/locus_tag="or2089"	1		BCAL0916	1		BCAL0916	1
/locus_tag="or2090"	1		BCAL0917	1		BCAL0917	0
/locus_tag="or2091"	1		BCAL0918	1		BCAL0918	0
/locus_tag="or2092"	1		BCAL0919	1		BCAL0919	0
/locus_tag="or2093"	1		BCAL0920	1		BCAL0920	0
/locus_tag="or2094"	1		BCAL0921	1		BCAL0921	0
/locus_tag="or2095"	1		BCAL0922	1		BCAL0922	0
/locus_tag="or2096"	1		BCAL0923	1		BCAL0923	0
/locus_tag="or2097"	1		BCAL0924	1		BCAL0924	1
/locus_tag="or2098"	1		BCAL0925	1		BCAL0925	1
/locus_tag="or2099"	1		BCAL0926	1		BCAL0926	1
/locus_tag="or2100"	1		BCAL0927	1		BCAL0927	1
/locus_tag="or2101"	1		BCAL0928	1		BCAL0928	0
/locus_tag="or2102"	1		BCAL0929	1		BCAL0929	1
/locus_tag="or2103"	1		BCAL0930	1		BCAL0930	1
/locus_tag="or2104"	1		BCAL0931	1		BCAL0931	1
/locus_tag="or2105"	1		BCAL0932	1		BCAL0932	1
/locus_tag="or2106"	1		BCAL0933	1		BCAL0933	1
/locus_tag="or2107"	1		BCAL0934	1		BCAL0934	1
/locus_tag="or2108"	1		BCAL0935	1		BCAL0935	1
/locus_tag="or2109"	1		BCAL0936	1		BCAL0936	0
/locus_tag="or2110"	1		BCAL0937	1		BCAL0937	1
/locus_tag="or2111"	1		BCAL0938	1		BCAL0938	1
/locus_tag="or2112"	1		BCAL0938a	1		BCAL0938a	1
/locus_tag="or2113"	1		BCAL0939	1		BCAL0939	1
/locus_tag="or2114"	1		BCAL0940	1		BCAL0940	1
/locus_tag="or2115"	1		BCAL0941	0		BCAL0941	0
/locus_tag="or2116"	1		BCAL0942	1		BCAL0942	1
/locus_tag="or2117"	1		BCAL0943	1		BCAL0943	1
/locus_tag="or2118"	1		BCAL0944	1		BCAL0944	1
/locus_tag="or2119"	1		BCAL0945	1		BCAL0945	1
/locus_tag="or2120"	1		BCAL0946	1		BCAL0946	1
/locus_tag="or2121"	1		BCAL0947	0		BCAL0947	0
/locus_tag="or2122"	1		BCAL0948	0		BCAL0948	0
/locus_tag="or2123"	1		BCAL0949	0		BCAL0949	0
/locus_tag="or2124"	1		BCAL0950	1		BCAL0950	1
/locus_tag="or2125"	1		BCAL0951	1		BCAL0951	1
/locus_tag="or2126"	1		BCAL0952	1		BCAL0952	1
/locus_tag="or2127"	1		BCAL0953	1		BCAL0953	1
/locus_tag="or2128"	1		BCAL0954	1		BCAL0954	1
/locus_tag="or2129"	1		BCAL0955	1		BCAL0955	1
/locus_tag="or2130"	1		BCAL0956	1		BCAL0956	1
/locus_tag="or2131"	1		BCAL0957	1		BCAL0957	1
/locus_tag="or2132"	1		BCAL0958	1		BCAL0958	1
/locus_tag="or2133"	1		BCAL0959	1		BCAL0959	1
/locus_tag="or2134"	1		BCAL0960	1		BCAL0960	1
/locus_tag="or2135"	1		BCAL0961	1		BCAL0961	1
/locus_tag="or2136"	1		BCAL0962	1		BCAL0962	1
/locus_tag="or2137"	1		BCAL0963	1		BCAL0963	1
/locus_tag="or2138"	1		BCAL0964	1		BCAL0964	1
/locus_tag="or2139"	1		BCAL0965	1		BCAL0965	1
/locus_tag="or2140"	1		BCAL0966	1		BCAL0966	1
/locus_tag="or2141"	1		BCAL0967	1		BCAL0967	1
/locus_tag="or2142"	1		BCAL0968	1		BCAL0968	1
/locus_tag="or2143"	1		BCAL0969	1		BCAL0969	1
/locus_tag="or2144"	1		BCAL0970	1		BCAL0970	1
/locus_tag="or2145"	1		BCAL0972	1		BCAL0972	1
/locus_tag="or2146"	1		BCAL0975	1		BCAL0975	1
/locus_tag="or2147"	1		BCAL0977	1		BCAL0977	1
/locus_tag="or2148"	1		BCAL0980	1		BCAL0980	0
/locus_tag="or2149"	1		BCAL0981	1		BCAL0981	1
/locus_tag="or2150"	1		BCAL0983	1		BCAL0983	1
/locus_tag="or2151"	1		BCAL0985	1		BCAL0985	1
/locus_tag="or2152"	1		BCAL0986	1		BCAL0986	1
/locus_tag="or2153"	1		BCAL0989	1		BCAL0989	1
/locus_tag="or2154"	1		BCAL0990	1		BCAL0990	1
/locus_tag="or2155"	1		BCAL0994	1		BCAL0994	1
/locus_tag="or2156"	1		BCAL0996	1		BCAL0996	1
/locus_tag="or2157"	1		BCAL0999	1		BCAL0999	1
/locus_tag="or2158"	1		BCAL1002	1		BCAL1002	1
/locus_tag="or2159"	1		BCAL1005	1		BCAL1005	1
/locus_tag="or2160"	1		BCAL1006	1		BCAL1006	1
/locus_tag="or2161"	1		BCAL1008	1		BCAL1008	1
/locus_tag="or2162"	1		BCAL1009	1		BCAL1009	0
/locus_tag="or2163"	1		BCAL1012	1		BCAL1012	1
/locus_tag="or2164"	1		BCAL1014_J_0	1		BCAL1014_J_0	1
/locus_tag="or2165"	1		BCAL1019	1		BCAL1019	1
/locus_tag="or2166"	1		BCAL1021	0		BCAL1021	0
/locus_tag="or2167"	1		BCAL1022	1		BCAL1022	0
/locus_tag="or2168"	1		BCAL1023	1		BCAL1023	1
/locus_tag="or2169"	1		BCAL1025	1		BCAL1025	1
/locus_tag="or2170"	1		BCAL1028_J_0_1	0		BCAL1028_J_0_1	0
/locus_tag="or2171"	1		BCAL1028_J_1	0		BCAL1028_J_1	0
/locus_tag="or2172"	1		BCAL1028_J_2_1	0		BCAL1028_J_2_1	0
/locus_tag="or2173"	1		BCAL1029	1		BCAL1029	1
/locus_tag="or2174"	1		BCAL1030	1		BCAL1030	1
/locus_tag="or2175"	1		BCAL1031	1		BCAL1031	1
/locus_tag="or2176"	1		BCAL1032	1		BCAL1032	1
/locus_tag="or2177"	1		BCAL1033	1		BCAL1033	1
/locus_tag="or2178"	1		BCAL1034	1		BCAL1034	1
/locus_tag="or2179"	1		BCAL1035	1		BCAL1035	1
/locus_tag="or2180"	1		BCAL1036	1		BCAL1036	1
/locus_tag="or2181"	1		BCAL1039	1		BCAL1039	1
/locus_tag="or2182"	1		BCAL1040	1		BCAL1040	1
/locus_tag="or2183"	1		BCAL1041	1		BCAL1041	1
/locus_tag="or2184"	1		BCAL1042	1		BCAL1042	1
/locus_tag="or2185"	1		BCAL1043	1		BCAL1043	1
/locus_tag="or2186"	1		BCAL1044	1		BCAL1044	1
/locus_tag="or2187"	1		BCAL1045	1		BCAL1045	1
/locus_tag="or2188"	1		BCAL1046	1		BCAL1046	1
/locus_tag="or2189"	1		BCAL1047	1		BCAL1047	1
/locus_tag="or2190"	1		BCAL1048	1		BCAL1048	1
/locus_tag="or2191"	1		BCAL1049	1		BCAL1049	1
/locus_tag="or2192"	1		BCAL1050	1		BCAL1050	1
/locus_tag="or2193"	1		BCAL1051	1		BCAL1051	1
/locus_tag="or2194"	1		BCAL1052	1		BCAL1052	1
/locus_tag="or2195"	1		BCAL1053	1		BCAL1053	1
/locus_tag="or2196"	1		BCAL1054	1		BCAL1054	1
/locus_tag="or2197"	1		BCAL1055	1		BCAL1055	1
/locus_tag="or2198"	1		BCAL1056	1		BCAL1056	1
/locus_tag="or2199"	1		BCAL1057	1		BCAL1057	1
/locus_tag="or2200"	1		BCAL1058	1		BCAL1058	1
/locus_tag="or2201"	1		BCAL1059	1		BCAL1059	1
/locus_tag="or2202"	1		BCAL1060	1		BCAL1060	1
/locus_tag="or2203"	1		BCAL1061	1		BCAL1061	1
/locus_tag="or2204"	1		BCAL1062	1		BCAL1062	1
/locus_tag="or2205"	1		BCAL1063	1		BCAL1063	1
/locus_tag="or2206"	1		BCAL1064	1		BCAL1064	1
/locus_tag="or2207"	1		BCAL1065	1		BCAL1065	1
/locus_tag="or2208"	1		BCAL1066	0		BCAL1066	0
/locus_tag="or2209"	1		BCAL1067	0		BCAL1067	0
/locus_tag="or2210"	1		BCAL1068	1		BCAL1068	1
/locus_tag="or2211"	1		BCAL1069	1		BCAL1069	1
/locus_tag="or2212"	1		BCAL1070	1		BCAL1070	1
/locus_tag="or2213"	1		BCAL1071	1		BCAL1071	1
/locus_tag="or2214"	1		BCAL1072	1		BCAL1072	1
/locus_tag="or2215"	1		BCAL1073	1		BCAL1073	0
/locus_tag="or2216"	1		BCAL1074	0		BCAL1074	0
/locus_tag="or2217"	1		BCAL1075	0		BCAL1075	0
/locus_tag="or2218"	1		BCAL1076	0		BCAL1076	1
/locus_tag="or2219"	1		BCAL1077	0		BCAL1077	0
/locus_tag="or2220"	1		BCAL1078	0		BCAL1078	0
/locus_tag="or2221"	1		BCAL1079	1		BCAL1079	1
/locus_tag="or2222"	1		BCAL1080	1		BCAL1080	1
/locus_tag="or2223"	1		BCAL1081	1		BCAL1081	1
/locus_tag="or2224"	1		BCAL1082	1		BCAL1082	1
/locus_tag="or2225"	1		BCAL1083	1		BCAL1083	1
/locus_tag="or2226"	1		BCAL1084	1		BCAL1084	1
/locus_tag="or2227"	1		BCAL1085	1		BCAL1085	1
/locus_tag="or2228"	1		BCAL1086	1		BCAL1086	1
/locus_tag="or2229"	1		BCAL1087	1		BCAL1087	1
/locus_tag="or2230"	1		BCAL1088	1		BCAL1088	1
/locus_tag="or2231"	1		BCAL1089	1		BCAL1089	1
/locus_tag="or2232"	1		BCAL1090	1		BCAL1090	1
/locus_tag="or2233"	1		BCAL1091	1		BCAL1091	1
/locus_tag="or2234"	1		BCAL1092	1		BCAL1092	1
/locus_tag="or2235"	1		BCAL1093	1		BCAL1093	0
/locus_tag="or2236"	1		BCAL1094	1		BCAL1094	1
/locus_tag="or2237"	1		BCAL1095	1		BCAL1095	1
/locus_tag="or2238"	0		BCAL1096	1		BCAL1096	1
/locus_tag="or2239"	1		BCAL1097	1		BCAL1097	1
/locus_tag="or2240"	1		BCAL1098	1		BCAL1098	1
/locus_tag="or2241"	1		BCAL1099	1		BCAL1099	1
/locus_tag="or2242"	1		BCAL1100	1		BCAL1100	1
/locus_tag="or2243"	1		BCAL1101	1		BCAL1101	1
/locus_tag="or2244"	1		BCAL1102	1		BCAL1102	0
/locus_tag="or2245"	1		BCAL1103	1		BCAL1103	1
/locus_tag="or2246"	1		BCAL1104	1		BCAL1104	1
/locus_tag="or2247"	1		BCAL1105	1		BCAL1105	0
/locus_tag="or2248"	1		BCAL1106	1		BCAL1106	1
/locus_tag="or2249"	1		BCAL1107	1		BCAL1107	1
/locus_tag="or2250"	1		BCAL1108	1		BCAL1108	1
/locus_tag="or2251"	1		BCAL1109	1		BCAL1109	1
/locus_tag="or2252"	1		BCAL1110	1		BCAL1110	1
/locus_tag="or2253"	1		BCAL1111	1		BCAL1111	1
/locus_tag="or2254"	1		BCAL1112	1		BCAL1112	1
/locus_tag="or2255"	1		BCAL1113	1		BCAL1113	1
/locus_tag="or2256"	1		BCAL1114	1		BCAL1114	1
/locus_tag="or2257"	1		BCAL1115	1		BCAL1115	1
/locus_tag="or2258"	1		BCAL1116	1		BCAL1116	1
/locus_tag="or2259"	1		BCAL1117	1		BCAL1117	1
/locus_tag="or2260"	1		BCAL1118	0		BCAL1118	0
/locus_tag="or2261"	1		BCAL1119	0		BCAL1119	0
/locus_tag="or2262"	1		BCAL1120	0		BCAL1120	0
/locus_tag="or2263"	1		BCAL1121	0		BCAL1121	0
/locus_tag="or2264"	1		BCAL1122	0		BCAL1122	0
/locus_tag="or2265"	1		BCAL1123	0		BCAL1123	0
/locus_tag="or2266"	1		BCAL1124	0		BCAL1124	0
/locus_tag="or2267"	1		BCAL1127	0		BCAL1127	0
/locus_tag="or2268"	1		BCAL1128	0		BCAL1128	0
/locus_tag="or2269"	1		BCAL1129	0		BCAL1129	0
/locus_tag="or2270"	1		BCAL1130	0		BCAL1130	0
/locus_tag="or2271"	1		BCAL1131	0		BCAL1131	0
/locus_tag="or2272"	1		BCAL1132	0		BCAL1132	0
/locus_tag="or2273"	1		BCAL1135	0		BCAL1135	0
/locus_tag="or2274"	1		BCAL1136	0		BCAL1136	0
/locus_tag="or2275"	1		BCAL1137	0		BCAL1137	0
/locus_tag="or2276"	1		BCAL1138	0		BCAL1138	0
/locus_tag="or2277"	1		BCAL1139	0		BCAL1139	0
/locus_tag="or2278"	1		BCAL1140	0		BCAL1140	0
/locus_tag="or2279"	1		BCAL1141	0		BCAL1141	0
/locus_tag="or2280"	1		BCAL1142	0		BCAL1142	0
/locus_tag="or2281"	1		BCAL1143	0		BCAL1143	0
/locus_tag="or2282"	1		BCAL1144	0		BCAL1144	0
/locus_tag="or2283"	1		BCAL1145	0		BCAL1145	0
/locus_tag="or2284"	1		BCAL1146	0		BCAL1146	0
/locus_tag="or2285"	1		BCAL1147	0		BCAL1147	0
/locus_tag="or2286"	1		BCAL1148	0		BCAL1148	0
/locus_tag="or2287"	1		BCAL1149	0		BCAL1149	0
/locus_tag="or2288"	1		BCAL1150	0		BCAL1150	0
/locus_tag="or2289"	1		BCAL1151	0		BCAL1151	0
/locus_tag="or2290"	1		BCAL1152	0		BCAL1152	0
/locus_tag="or2291"	1		BCAL1153	0		BCAL1153	0
/locus_tag="or2292"	1		BCAL1154	0		BCAL1154	0
/locus_tag="or2293"	1		BCAL1155	0		BCAL1155	0
/locus_tag="or2294"	1		BCAL1156	0		BCAL1156	0
/locus_tag="or2295"	1		BCAL1157	0		BCAL1157	0
/locus_tag="or2296"	1		BCAL1158	0		BCAL1158	0
/locus_tag="or2297"	1		BCAL1159	0		BCAL1159	0
/locus_tag="or2298"	1		BCAL1160	0		BCAL1160	0
/locus_tag="or2299"	1		BCAL1161	0		BCAL1161	0
/locus_tag="or2300"	1		BCAL1162	0		BCAL1162	0
/locus_tag="or2301"	1		BCAL1163	0		BCAL1163	0
/locus_tag="or2302"	1		BCAL1164	0		BCAL1164	0
/locus_tag="or2303"	1		BCAL1165	0		BCAL1165	0
/locus_tag="or2304"	1		BCAL1166	0		BCAL1166	0
/locus_tag="or2305"	1		BCAL1167	0		BCAL1167	0
/locus_tag="or2306"	1		BCAL1168	0		BCAL1168	1
/locus_tag="or2307"	1		BCAL1169	0		BCAL1169	0
/locus_tag="or2308"	1		BCAL1172	0		BCAL1172	0
/locus_tag="or2309"	1		BCAL1174	0		BCAL1174	0
/locus_tag="or2310"	1		BCAL1176	0		BCAL1176	0
/locus_tag="or2311"	1		BCAL1177	0		BCAL1177	0
/locus_tag="or2312"	1		BCAL1179	0		BCAL1179	0
/locus_tag="or2313"	1		BCAL1180	0		BCAL1180	0
/locus_tag="or2314"	1		BCAL1182	0		BCAL1182	0
/locus_tag="or2315"	1		BCAL1183	0		BCAL1183	0
/locus_tag="or2316"	1		BCAL1184	0		BCAL1184	0
/locus_tag="or2317"	1		BCAL1185	0		BCAL1185	0
/locus_tag="or2318"	1		BCAL1186	0		BCAL1186	0
/locus_tag="or2319"	1		BCAL1187	0		BCAL1187	0
/locus_tag="or2320"	1		BCAL1188	0		BCAL1188	0
/locus_tag="or2321"	1		BCAL1189	0		BCAL1189	0
/locus_tag="or2322"	1		BCAL1190	0		BCAL1190	0
/locus_tag="or2323"	1		BCAL1191	0		BCAL1191	0
/locus_tag="or2324"	1		BCAL1192	0		BCAL1192	0
/locus_tag="or2325"	1		BCAL1193	0		BCAL1193	0
/locus_tag="or2326"	1		BCAL1194	0		BCAL1194	0
/locus_tag="or2327"	1		BCAL1195	0		BCAL1195	1
/locus_tag="or2328"	1		BCAL1196	0		BCAL1196	0
/locus_tag="or2329"	1		BCAL1197	0		BCAL1197	1
/locus_tag="or2330"	1		BCAL1198	0		BCAL1198	0
/locus_tag="or2331"	1		BCAL1199	0		BCAL1199	1
/locus_tag="or2332"	1		BCAL1200	0		BCAL1200	1
/locus_tag="or2333"	1		BCAL1201	0		BCAL1201	0
/locus_tag="or2334"	1		BCAL1202	0		BCAL1202	0
/locus_tag="or2335"	1		BCAL1203	0		BCAL1203	0
/locus_tag="or2336"	1		BCAL1204	0		BCAL1204	0
/locus_tag="or2337"	1		BCAL1205	0		BCAL1205	0
/locus_tag="or2338"	1		BCAL1207	0		BCAL1207	0
/locus_tag="or2339"	1		BCAL1208	0		BCAL1208	0
/locus_tag="or2340"	1		BCAL1209	0		BCAL1209	0
/locus_tag="or2341"	1		BCAL1210	0		BCAL1210	0
/locus_tag="or2342"	1		BCAL1211	0		BCAL1211	1
/locus_tag="or2343"	1		BCAL1212	1		BCAL1212	1
/locus_tag="or2344"	1		BCAL1213	1		BCAL1213	1
/locus_tag="or2345"	1		BCAL1214	1		BCAL1214	1
/locus_tag="or2346"	1		BCAL1215	1		BCAL1215	1
/locus_tag="or2347"	1		BCAL1216	1		BCAL1216	1
/locus_tag="or2348"	1		BCAL1217	1		BCAL1217	0
/locus_tag="or2349"	1		BCAL1218	1		BCAL1218	0
/locus_tag="or2350"	1		BCAL1219	1		BCAL1219	0
/locus_tag="or2351"	1		BCAL1220	1		BCAL1220	1
/locus_tag="or2352"	1		BCAL1221	1		BCAL1221	1
/locus_tag="or2353"	1		BCAL1222	1		BCAL1222	1
/locus_tag="or2354"	1		BCAL1223	1		BCAL1223	1
/locus_tag="or2355"	1		BCAL1224	1		BCAL1224	1
/locus_tag="or2356"	1		BCAL1225	1		BCAL1225	1
/locus_tag="or2357"	1		BCAL1226	1		BCAL1226	1
/locus_tag="or2358"	1		BCAL1227	1		BCAL1227	1
/locus_tag="or2359"	1		BCAL1228	1		BCAL1228	1
/locus_tag="or2360"	1		BCAL1229	1		BCAL1229	1
/locus_tag="or2361"	1		BCAL1230	1		BCAL1230	1
/locus_tag="or2362"	1		BCAL1231	1		BCAL1231	1
/locus_tag="or2363"	1		BCAL1232	1		BCAL1232	1
/locus_tag="or2364"	1		BCAL1233	1		BCAL1233	1
/locus_tag="or2365"	1		BCAL1234	1		BCAL1234	1
/locus_tag="or2366"	1		BCAL1235	1		BCAL1235	1
/locus_tag="or2367"	1		BCAL1236	1		BCAL1236	1
/locus_tag="or2368"	1		BCAL1237	1		BCAL1237	1
/locus_tag="or2369"	1		BCAL1238	1		BCAL1238	1
/locus_tag="or2370"	1		BCAL1239	1		BCAL1239	1
/locus_tag="or2371"	1		BCAL1240	1		BCAL1240	1
/locus_tag="or2372"	1		BCAL1241	1		BCAL1241	1
/locus_tag="or2373"	1		BCAL1242	1		BCAL1242	1
/locus_tag="or2374"	1		BCAL1243	1		BCAL1243	1
/locus_tag="or2375"	1		BCAL1244	1		BCAL1244	1
/locus_tag="or2376"	1		BCAL1245	1		BCAL1245	1
/locus_tag="or2377"	1		BCAL1246	1		BCAL1246	1
/locus_tag="or2378"	1		BCAL1247	1		BCAL1247	1
/locus_tag="or2379"	1		BCAL1248	1		BCAL1248	1
/locus_tag="or2380"	1		BCAL1249	1		BCAL1249	1
/locus_tag="or2381"	0		BCAL1250	1		BCAL1250	1
/locus_tag="or2382"	1		BCAL1251	1		BCAL1251	1
/locus_tag="or2383"	1		BCAL1252	1		BCAL1252	1
/locus_tag="or2384"	1		BCAL1253	1		BCAL1253	1
/locus_tag="or2385"	1		BCAL1254	1		BCAL1254	1
/locus_tag="or2386"	1		BCAL1255	1		BCAL1255	1
/locus_tag="or2387"	1		BCAL1256	1		BCAL1256	1
/locus_tag="or2388"	1		BCAL1257	1		BCAL1257	1
/locus_tag="or2389"	1		BCAL1258	1		BCAL1258	1
/locus_tag="or2390"	1		BCAL1259	1		BCAL1259	1
/locus_tag="or2391"	1		BCAL1260	1		BCAL1260	1
/locus_tag="or2392"	1		BCAL1261	1		BCAL1261	1
/locus_tag="or2393"	1		BCAL1262	1		BCAL1262	1
/locus_tag="or2394"	1		BCAL1263	1		BCAL1263	1
/locus_tag="or2395"	1		BCAL1264	1		BCAL1264	1
/locus_tag="or2396"	1		BCAL1265	1		BCAL1265	1
/locus_tag="or2397"	1		BCAL1266	1		BCAL1266	1
/locus_tag="or2398"	1		BCAL1267	1		BCAL1267	1
/locus_tag="or2399"	1		BCAL1268	1		BCAL1268	1
/locus_tag="or2400"	1		BCAL1269	1		BCAL1269	1
/locus_tag="or2401"	1		BCAL1270	1		BCAL1270	1
/locus_tag="or2402"	1		BCAL1271	1		BCAL1271	1
/locus_tag="or2403"	1		BCAL1272	1		BCAL1272	1
/locus_tag="or2404"	1		BCAL1273	1		BCAL1273	1
/locus_tag="or2405"	1		BCAL1274	1		BCAL1274	1
/locus_tag="or2406"	1		BCAL1275	1		BCAL1275	1
/locus_tag="or2407"	1		BCAL1276	1		BCAL1276	1
/locus_tag="or2408"	1		BCAL1277	1		BCAL1277	1
/locus_tag="or2409"	1		BCAL1278	1		BCAL1278	1
/locus_tag="or2410"	1		BCAL1279	1		BCAL1279	1
/locus_tag="or2411"	1		BCAL1280	1		BCAL1280	1
/locus_tag="or2412"	1		BCAL1281	1		BCAL1281	1
/locus_tag="or2413"	1		BCAL1282	1		BCAL1282	1
/locus_tag="or2414"	1		BCAL1285	1		BCAL1285	1
/locus_tag="or2415"	1		BCAL1286	1		BCAL1286	1
/locus_tag="or2416"	1		BCAL1287	1		BCAL1287	1
/locus_tag="or2417"	1		BCAL1288	1		BCAL1288	1
/locus_tag="or2418"	1		BCAL1289	1		BCAL1289	1
/locus_tag="or2419"	1		BCAL1290	1		BCAL1290	1
/locus_tag="or2420"	1		BCAL1291	0		BCAL1291	1
/locus_tag="or2421"	1		BCAL1292	0		BCAL1292	1
/locus_tag="or2422"	1		BCAL1293	0		BCAL1293	1
/locus_tag="or2423"	1		BCAL1294	0		BCAL1294	1
/locus_tag="or2424"	1		BCAL1295	0		BCAL1295	1
/locus_tag="or2425"	1		BCAL1296	0		BCAL1296	1
/locus_tag="or2426"	1		BCAL1297	0		BCAL1297	0
/locus_tag="or2427"	1		BCAL1298	0		BCAL1298	0
/locus_tag="or2428"	1		BCAL1299	0		BCAL1299	0
/locus_tag="or2429"	0		BCAL1300	0		BCAL1300	0
/locus_tag="or2430"	0		BCAL1301	0		BCAL1301	0
/locus_tag="or2431"	1		BCAL1302_J_0	0		BCAL1302_J_0	0
/locus_tag="or2432"	1		BCAL1302_J_1	0		BCAL1302_J_1	0
/locus_tag="or2433"	1		BCAL1305	0		BCAL1305	0
/locus_tag="or2434"	1		BCAL1308	0		BCAL1308	0
/locus_tag="or2435"	1		BCAL1311	0		BCAL1311	0
/locus_tag="or2436"	1		BCAL1314	0		BCAL1314	0
/locus_tag="or2437"	1		BCAL1315	0		BCAL1315	1
/locus_tag="or2438"	1		BCAL1316	0		BCAL1316	1
/locus_tag="or2439"	1		BCAL1317	0		BCAL1317	0
/locus_tag="or2440"	1		BCAL1318	0		BCAL1318	0
/locus_tag="or2441"	1		BCAL1319	0		BCAL1319	0
/locus_tag="or2442"	1		BCAL1320	0		BCAL1320	0
/locus_tag="or2443"	1		BCAL1321	1		BCAL1321	1
/locus_tag="or2444"	1		BCAL1322	1		BCAL1322	0
/locus_tag="or2445"	1		BCAL1323	0		BCAL1323	0
/locus_tag="or2446"	1		BCAL1324	0		BCAL1324	0
/locus_tag="or2447"	1		BCAL1325	0		BCAL1325	0
/locus_tag="or2448"	1		BCAL1326	0		BCAL1326	0
/locus_tag="or2449"	1		BCAL1327	0		BCAL1327	0
/locus_tag="or2450"	1		BCAL1328	1		BCAL1328	0
/locus_tag="or2451"	1		BCAL1329	0		BCAL1329	0
/locus_tag="or2452"	1		BCAL1330	1		BCAL1330	1
/locus_tag="or2453"	1		BCAL1331	1		BCAL1331	1
/locus_tag="or2454"	1		BCAL1332	1		BCAL1332	1
/locus_tag="or2455"	1		BCAL1333	1		BCAL1333	1
/locus_tag="or2456"	1		BCAL1334	1		BCAL1334	1
/locus_tag="or2457"	1		BCAL1335	1		BCAL1335	1
/locus_tag="or2458"	1		BCAL1336	1		BCAL1336	1
/locus_tag="or2459"	1		BCAL1337	1		BCAL1337	1
/locus_tag="or2460"	1		BCAL1338	1		BCAL1338	0
/locus_tag="or2461"	1		BCAL1339	1		BCAL1339	0
/locus_tag="or2462"	1		BCAL1340	1		BCAL1340	0
/locus_tag="or2463"	1		BCAL1341	1		BCAL1341	0
/locus_tag="or2464"	1		BCAL1342	1		BCAL1342	1
/locus_tag="or2465"	1		BCAL1343	1		BCAL1343	1
/locus_tag="or2466"	1		BCAL1344	1		BCAL1344	0
/locus_tag="or2467"	1		BCAL1345	1		BCAL1345	1
/locus_tag="or2468"	1		BCAL1346	1		BCAL1346	1
/locus_tag="or2469"	1		BCAL1347	1		BCAL1347	1
/locus_tag="or2470"	1		BCAL1348	1		BCAL1348	1
/locus_tag="or2471"	1		BCAL1349	1		BCAL1349	1
/locus_tag="or2472"	1		BCAL1350	1		BCAL1350	1
/locus_tag="or2473"	1		BCAL1351	1		BCAL1351	1
/locus_tag="or2474"	1		BCAL1352	1		BCAL1352	1
/locus_tag="or2475"	1		BCAL1353	0		BCAL1353	0
/locus_tag="or2476"	1		BCAL1354	0		BCAL1354	0
/locus_tag="or2477"	1		BCAL1355	0		BCAL1355	0
/locus_tag="or2478"	1		BCAL1356	0		BCAL1356	0
/locus_tag="or2479"	1		BCAL1357	0		BCAL1357	0
/locus_tag="or2480"	1		BCAL1358	0		BCAL1358	0
/locus_tag="or2481"	1		BCAL1359	0		BCAL1359	0
/locus_tag="or2482"	1		BCAL1360	0		BCAL1360	0
/locus_tag="or2483"	1		BCAL1362	0		BCAL1362	0
/locus_tag="or2484"	1		BCAL1363	0		BCAL1363	0
/locus_tag="or2485"	1		BCAL1364	0		BCAL1364	0
/locus_tag="or2486"	1		BCAL1365	1		BCAL1365	1
/locus_tag="or2487"	1		BCAL1366	1		BCAL1366	0
/locus_tag="or2488"	1		BCAL1367	1		BCAL1367	1
/locus_tag="or2489"	1		BCAL1368	1		BCAL1368	1
/locus_tag="or2490"	1		BCAL1369	1		BCAL1369	1
/locus_tag="or2491"	1		BCAL1370	1		BCAL1370	1
/locus_tag="or2492"	1		BCAL1371	1		BCAL1371	1
/locus_tag="or2493"	1		BCAL1372	1		BCAL1372	1
/locus_tag="or2494"	1		BCAL1373	1		BCAL1373	1
/locus_tag="or2495"	1		BCAL1374	1		BCAL1374	1
/locus_tag="or2496"	1		BCAL1375	1		BCAL1375	1
/locus_tag="or2497"	1		BCAL1376	1		BCAL1376	1
/locus_tag="or2498"	1		BCAL1377	1		BCAL1377	1
/locus_tag="or2499"	1		BCAL1378	1		BCAL1378	1
/locus_tag="or2500"	1		BCAL1379	1		BCAL1379	1
/locus_tag="or2501"	1		BCAL1380	1		BCAL1380	1
/locus_tag="or2502"	1		BCAL1381	1		BCAL1381	1
/locus_tag="or2503"	1		BCAL1382	1		BCAL1382	1
/locus_tag="or2504"	1		BCAL1383	1		BCAL1383	1
/locus_tag="or2505"	1		BCAL1384	1		BCAL1384	1
/locus_tag="or2506"	1		BCAL1385	1		BCAL1385	1
/locus_tag="or2507"	1		BCAL1386	1		BCAL1386	1
/locus_tag="or2508"	1		BCAL1387	1		BCAL1387	1
/locus_tag="or2509"	1		BCAL1388	1		BCAL1388	1
/locus_tag="or2510"	1		BCAL1389	1		BCAL1389	1
/locus_tag="or2511"	1		BCAL1390	1		BCAL1390	1
/locus_tag="or2512"	1		BCAL1391	1		BCAL1391	1
/locus_tag="or2513"	1		BCAL1392	1		BCAL1392	1
/locus_tag="or2514"	1		BCAL1393	1		BCAL1393	1
/locus_tag="or2515"	1		BCAL1394	1		BCAL1394	1
/locus_tag="or2516"	1		BCAL1395	1		BCAL1395	1
/locus_tag="or2517"	1		BCAL1396	1		BCAL1396	1
/locus_tag="or2518"	1		BCAL1397	1		BCAL1397	1
/locus_tag="or2519"	1		BCAL1398	1		BCAL1398	1
/locus_tag="or2520"	1		BCAL1399	1		BCAL1399	1
/locus_tag="or2521"	1		BCAL1400	1		BCAL1400	1
/locus_tag="or2522"	1		BCAL1401	1		BCAL1401	1
/locus_tag="or2523"	1		BCAL1402	1		BCAL1402	1
/locus_tag="or2524"	1		BCAL1403	1		BCAL1403	1
/locus_tag="or2525"	1		BCAL1403A	1		BCAL1403A	0
/locus_tag="or2526"	1		BCAL1404	1		BCAL1404	1
/locus_tag="or2527"	1		BCAL1405	1		BCAL1405	1
/locus_tag="or2528"	1		BCAL1406	1		BCAL1406	1
/locus_tag="or2529"	1		BCAL1407	1		BCAL1407	1
/locus_tag="or2530"	1		BCAL1408	1		BCAL1408	1
/locus_tag="or2531"	1		BCAL1409	1		BCAL1409	1
/locus_tag="or2532"	1		BCAL1410	1		BCAL1410	1
/locus_tag="or2533"	1		BCAL1411	1		BCAL1411	1
/locus_tag="or2534"	1		BCAL1412	1		BCAL1412	1
/locus_tag="or2535"	1		BCAL1413	1		BCAL1413	1
/locus_tag="or2536"	1		BCAL1413A	1		BCAL1413A	0
/locus_tag="or2537"	1		BCAL1414	1		BCAL1414	1
/locus_tag="or2538"	1		BCAL1415	1		BCAL1415	1
/locus_tag="or2539"	1		BCAL1416	1		BCAL1416	1
/locus_tag="or2540"	1		BCAL1417	1		BCAL1417	1
/locus_tag="or2541"	1		BCAL1418	1		BCAL1418	1
/locus_tag="or2542"	1		BCAL1419	1		BCAL1419	1
/locus_tag="or2543"	1		BCAL1420	1		BCAL1420	1
/locus_tag="or2544"	1		BCAL1421	1		BCAL1421	1
/locus_tag="or2545"	1		BCAL1422	1		BCAL1422	1
/locus_tag="or2546"	1		BCAL1423	1		BCAL1423	1
/locus_tag="or2547"	1		BCAL1424	1		BCAL1424	1
/locus_tag="or2548"	1		BCAL1425	1		BCAL1425	1
/locus_tag="or2549"	1		BCAL1426	1		BCAL1426	1
/locus_tag="or2550"	1		BCAL1427	1		BCAL1427	1
/locus_tag="or2551"	1		BCAL1428	1		BCAL1428	1
/locus_tag="or2552"	1		BCAL1429	1		BCAL1429	1
/locus_tag="or2553"	1		BCAL1430	1		BCAL1430	1
/locus_tag="or2554"	1		BCAL1431	1		BCAL1431	1
/locus_tag="or2555"	0		BCAL1432	1		BCAL1432	1
/locus_tag="or2556"	1		BCAL1433	1		BCAL1433	1
/locus_tag="or2557"	1		BCAL1434	1		BCAL1434	1
/locus_tag="or2558"	1		BCAL1435	1		BCAL1435	1
/locus_tag="or2559"	1		BCAL1436	1		BCAL1436	1
/locus_tag="or2560"	1		BCAL1437	1		BCAL1437	1
/locus_tag="or2561"	1		BCAL1438	1		BCAL1438	1
/locus_tag="or2562"	1		BCAL1439	1		BCAL1439	1
/locus_tag="or2563"	0		BCAL1440	1		BCAL1440	1
/locus_tag="or2564"	0		BCAL1441	1		BCAL1441	1
/locus_tag="or2565"	0		BCAL1442	1		BCAL1442	1
/locus_tag="or2566"	1		BCAL1443	1		BCAL1443	1
/locus_tag="or2567"	1		BCAL1444	1		BCAL1444	1
/locus_tag="or2568"	1		BCAL1445	1		BCAL1445	1
/locus_tag="or2569"	1		BCAL1446	1		BCAL1446	1
/locus_tag="or2570"	0		BCAL1447	1		BCAL1447	1
/locus_tag="or2571"	0		BCAL1448	1		BCAL1448	1
/locus_tag="or2572"	0		BCAL1449	1		BCAL1449	1
/locus_tag="or2573"	1		BCAL1450	1		BCAL1450	1
/locus_tag="or2574"	1		BCAL1451	1		BCAL1451	1
/locus_tag="or2575"	1		BCAL1452	1		BCAL1452	1
/locus_tag="or2576"	1		BCAL1453	1		BCAL1453	1
/locus_tag="or2577"	1		BCAL1454	1		BCAL1454	1
/locus_tag="or2578"	1		BCAL1455	1		BCAL1455	1
/locus_tag="or2579"	1		BCAL1456	1		BCAL1456	1
/locus_tag="or2580"	1		BCAL1457	1		BCAL1457	1
/locus_tag="or2581"	1		BCAL1458	1		BCAL1458	1
/locus_tag="or2582"	0		BCAL1459	1		BCAL1459	1
/locus_tag="or2583"	0		BCAL1460	1		BCAL1460	1
/locus_tag="or2584"	1		BCAL1461	1		BCAL1461	1
/locus_tag="or2585"	1		BCAL1462	1		BCAL1462	1
/locus_tag="or2586"	1		BCAL1463	1		BCAL1463	1
/locus_tag="or2587"	1		BCAL1464	1		BCAL1464	1
/locus_tag="or2588"	1		BCAL1465	1		BCAL1465	1
/locus_tag="or2589"	1		BCAL1466	1		BCAL1466	1
/locus_tag="or2590"	1		BCAL1467	1		BCAL1467	1
/locus_tag="or2591"	1		BCAL1468	1		BCAL1468	1
/locus_tag="or2592"	1		BCAL1469	1		BCAL1469	1
/locus_tag="or2593"	1		BCAL1470	1		BCAL1470	1
/locus_tag="or2594"	1		BCAL1471	1		BCAL1471	1
/locus_tag="or2595"	1		BCAL1472	1		BCAL1472	1
/locus_tag="or2596"	1		BCAL1473	1		BCAL1473	1
/locus_tag="or2597"	1		BCAL1474	0		BCAL1474	1
/locus_tag="or2598"	1		BCAL1475	0		BCAL1475	1
/locus_tag="or2599"	1		BCAL1476	0		BCAL1476	0
/locus_tag="or2600"	1		BCAL1477	0		BCAL1477	0
/locus_tag="or2601"	1		BCAL1478	1		BCAL1478	1
/locus_tag="or2602"	1		BCAL1479	1		BCAL1479	1
/locus_tag="or2603"	1		BCAL1480	1		BCAL1480	1
/locus_tag="or2604"	1		BCAL1481	1		BCAL1481	1
/locus_tag="or2605"	1		BCAL1482	1		BCAL1482	1
/locus_tag="or2606"	1		BCAL1483	1		BCAL1483	1
/locus_tag="or2607"	1		BCAL1484	1		BCAL1484	1
/locus_tag="or2608"	1		BCAL1485	1		BCAL1485	1
/locus_tag="or2609"	1		BCAL1486	1		BCAL1486	1
/locus_tag="or2610"	1		BCAL1487	1		BCAL1487	1
/locus_tag="or2611"	1		BCAL1488	1		BCAL1488	1
/locus_tag="or2612"	1		BCAL1490	1		BCAL1490	1
/locus_tag="or2613"	1		BCAL1491	1		BCAL1491	1
/locus_tag="or2614"	1		BCAL1492	1		BCAL1492	1
/locus_tag="or2615"	1		BCAL1493	1		BCAL1493	1
/locus_tag="or2616"	1		BCAL1494	1		BCAL1494	1
/locus_tag="or2617"	1		BCAL1495	1		BCAL1495	1
/locus_tag="or2618"	1		BCAL1496	1		BCAL1496	1
/locus_tag="or2619"	1		BCAL1497	1		BCAL1497	1
/locus_tag="or2620"	1		BCAL1498	1		BCAL1498	1
/locus_tag="or2621"	1		BCAL1499	1		BCAL1499	1
/locus_tag="or2622"	1		BCAL1500	1		BCAL1500	1
/locus_tag="or2623"	1		BCAL1501	1		BCAL1501	1
/locus_tag="or2624"	1		BCAL1502	1		BCAL1502	1
/locus_tag="or2625"	1		BCAL1503	1		BCAL1503	1
/locus_tag="or2626"	1		BCAL1504	1		BCAL1504	1
/locus_tag="or2627"	1		BCAL1505	1		BCAL1505	1
/locus_tag="or2628"	1		BCAL1506	1		BCAL1506	1
/locus_tag="or2629"	1		BCAL1507	1		BCAL1507	1
/locus_tag="or2630"	1		BCAL1508	1		BCAL1508	1
/locus_tag="or2631"	1		BCAL1509	1		BCAL1509	1
/locus_tag="or2632"	1		BCAL1510	1		BCAL1510	1
/locus_tag="or2633"	1		BCAL1511	1		BCAL1511	1
/locus_tag="or2634"	1		BCAL1512	1		BCAL1512	1
/locus_tag="or2635"	1		BCAL1513	1		BCAL1513	1
/locus_tag="or2636"	1		BCAL1514	1		BCAL1514	1
/locus_tag="or2637"	1		BCAL1515	1		BCAL1515	1
/locus_tag="or2638"	1		BCAL1516	1		BCAL1516	1
/locus_tag="or2639"	1		BCAL1517	1		BCAL1517	1
/locus_tag="or2640"	1		BCAL1518	1		BCAL1518	1
/locus_tag="or2641"	1		BCAL1519	1		BCAL1519	1
/locus_tag="or2642"	1		BCAL1520	1		BCAL1520	1
/locus_tag="or2643"	1		BCAL1522	1		BCAL1522	1
/locus_tag="or2644"	1		BCAL1523	1		BCAL1523	1
/locus_tag="or2645"	1		BCAL1524	1		BCAL1524	1
/locus_tag="or2646"	1		BCAL1525	1		BCAL1525	1
/locus_tag="or2647"	1		BCAL1525a	1		BCAL1525a	1
/locus_tag="or2648"	1		BCAL1526	1		BCAL1526	1
/locus_tag="or2649"	0		BCAL1527	1		BCAL1527	1
/locus_tag="or2650"	1		BCAL1528	1		BCAL1528	1
/locus_tag="or2651"	1		BCAL1529	1		BCAL1529	1
/locus_tag="or2652"	1		BCAL1530	1		BCAL1530	1
/locus_tag="or2653"	1		BCAL1531	1		BCAL1531	1
/locus_tag="or2654"	1		BCAL1532	1		BCAL1532	1
/locus_tag="or2655"	1		BCAL1533	1		BCAL1533	1
/locus_tag="or2656"	1		BCAL1534	1		BCAL1534	1
/locus_tag="or2657"	1		BCAL1535	1		BCAL1535	1
/locus_tag="or2658"	0		BCAL1536	1		BCAL1536	1
/locus_tag="or2659"	1		BCAL1537	1		BCAL1537	1
/locus_tag="or2660"	1		BCAL1538	1		BCAL1538	1
/locus_tag="or2661"	1		BCAL1539	1		BCAL1539	1
/locus_tag="or2662"	1		BCAL1540	1		BCAL1540	1
/locus_tag="or2663"	1		BCAL1541	1		BCAL1541	1
/locus_tag="or2664"	1		BCAL1542	1		BCAL1542	1
/locus_tag="or2665"	1		BCAL1543	1		BCAL1543	1
/locus_tag="or2666"	1		BCAL1544	1		BCAL1544	1
/locus_tag="or2667"	1		BCAL1545	1		BCAL1545	1
/locus_tag="or2668"	1		BCAL1546	1		BCAL1546	1
/locus_tag="or2669"	1		BCAL1547	1		BCAL1547	1
/locus_tag="or2670"	1		BCAL1548	1		BCAL1548	1
/locus_tag="or2671"	1		BCAL1549	1		BCAL1549	1
/locus_tag="or2672"	1		BCAL1550	1		BCAL1550	1
/locus_tag="or2673"	1		BCAL1551	1		BCAL1551	1
/locus_tag="or2674"	1		BCAL1552	1		BCAL1552	1
/locus_tag="or2675"	1		BCAL1553	1		BCAL1553	1
/locus_tag="or2676"	1		BCAL1554	1		BCAL1554	1
/locus_tag="or2677"	1		BCAL1555	1		BCAL1555	1
/locus_tag="or2678"	1		BCAL1556	1		BCAL1556	1
/locus_tag="or2679"	1		BCAL1557	1		BCAL1557	1
/locus_tag="or2680"	1		BCAL1558_J_0	1		BCAL1558_J_0	1
/locus_tag="or2681"	1		BCAL1558_J_1	1		BCAL1558_J_1	1
/locus_tag="or2682"	1		BCAL1559	0		BCAL1559	0
/locus_tag="or2683"	1		BCAL1560	0		BCAL1560	0
/locus_tag="or2684"	1		BCAL1561	0		BCAL1561	0
/locus_tag="or2685"	0		BCAL1562	0		BCAL1562	0
/locus_tag="or2686"	1		BCAL1563	0		BCAL1563	0
/locus_tag="or2687"	1		BCAL1564	0		BCAL1564	0
/locus_tag="or2688"	1		BCAL1565	0		BCAL1565	0
/locus_tag="or2689"	1		BCAL1566	0		BCAL1566	0
/locus_tag="or2690"	0		BCAL1567	0		BCAL1567	0
/locus_tag="or2691"	1		BCAL1568	0		BCAL1568	0
/locus_tag="or2692"	1		BCAL1569	0		BCAL1569	0
/locus_tag="or2693"	1		BCAL1570	0		BCAL1570	0
/locus_tag="or2694"	1		BCAL1571	0		BCAL1571	0
/locus_tag="or2695"	1		BCAL1572	0		BCAL1572	0
/locus_tag="or2696"	1		BCAL1573	0		BCAL1573	0
/locus_tag="or2697"	1		BCAL1574	0		BCAL1574	0
/locus_tag="or2698"	1		BCAL1575	0		BCAL1575	0
/locus_tag="or2699"	1		BCAL1576	0		BCAL1576	0
/locus_tag="or2700"	1		BCAL1577	0		BCAL1577	0
/locus_tag="or2701"	1		BCAL1578	0		BCAL1578	0
/locus_tag="or2702"	1		BCAL1579	0		BCAL1579	0
/locus_tag="or2703"	1		BCAL1580	0		BCAL1580	0
/locus_tag="or2704"	1		BCAL1581	0		BCAL1581	0
/locus_tag="or2705"	1		BCAL1582	0		BCAL1582	0
/locus_tag="or2706"	1		BCAL1583	0		BCAL1583	0
/locus_tag="or2707"	1		BCAL1584	0		BCAL1584	0
/locus_tag="or2708"	1		BCAL1586	0		BCAL1586	0
/locus_tag="or2709"	1		BCAL1587	0		BCAL1587	0
/locus_tag="or2710"	1		BCAL1588	0		BCAL1588	0
/locus_tag="or2711"	1		BCAL1589	0		BCAL1589	0
/locus_tag="or2712"	1		BCAL1590	0		BCAL1590	0
/locus_tag="or2713"	1		BCAL1591	0		BCAL1591	0
/locus_tag="or2714"	1		BCAL1592	0		BCAL1592	0
/locus_tag="or2715"	1		BCAL1593	0		BCAL1593	0
/locus_tag="or2716"	1		BCAL1594	0		BCAL1594	0
/locus_tag="or2717"	1		BCAL1595	0		BCAL1595	0
/locus_tag="or2718"	1		BCAL1596	0		BCAL1596	0
/locus_tag="or2719"	1		BCAL1597	0		BCAL1597	0
/locus_tag="or2720"	1		BCAL1598	0		BCAL1598	0
/locus_tag="or2721"	1		BCAL1599	0		BCAL1599	0
/locus_tag="or2722"	1		BCAL1599a	0		BCAL1599a	0
/locus_tag="or2723"	1		BCAL1599b	0		BCAL1599b	0
/locus_tag="or2724"	1		BCAL1600	0		BCAL1600	0
/locus_tag="or2725"	1		BCAL1601	0		BCAL1601	0
/locus_tag="or2726"	1		BCAL1602	0		BCAL1602	0
/locus_tag="or2727"	1		BCAL1603	0		BCAL1603	0
/locus_tag="or2728"	1		BCAL1604	0		BCAL1604	0
/locus_tag="or2729"	1		BCAL1605	0		BCAL1605	0
/locus_tag="or2730"	1		BCAL1606	0		BCAL1606	0
/locus_tag="or2731"	1		BCAL1607	0		BCAL1607	0
/locus_tag="or2732"	1		BCAL1609	1		BCAL1609	1
/locus_tag="or2733"	1		BCAL1610	1		BCAL1610	1
/locus_tag="or2734"	1		BCAL1611	1		BCAL1611	1
/locus_tag="or2735"	1		BCAL1612	1		BCAL1612	1
/locus_tag="or2736"	1		BCAL1613	1		BCAL1613	1
/locus_tag="or2737"	1		BCAL1614	1		BCAL1614	1
/locus_tag="or2738"	1		BCAL1615	1		BCAL1615	1
/locus_tag="or2739"	1		BCAL1616	1		BCAL1616	1
/locus_tag="or2740"	1		BCAL1617	1		BCAL1617	1
/locus_tag="or2741"	1		BCAL1618	1		BCAL1618	1
/locus_tag="or2742"	1		BCAL1619	1		BCAL1619	1
/locus_tag="or2743"	1		BCAL1620	1		BCAL1620	1
/locus_tag="or2744"	1		BCAL1621	1		BCAL1621	1
/locus_tag="or2745"	1		BCAL1622	1		BCAL1622	1
/locus_tag="or2746"	1		BCAL1623	1		BCAL1623	1
/locus_tag="or2747"	1		BCAL1624	1		BCAL1624	1
/locus_tag="or2748"	1		BCAL1625	1		BCAL1625	1
/locus_tag="or2749"	1		BCAL1626	0		BCAL1626	0
/locus_tag="or2750"	1		BCAL1627	1		BCAL1627	0
/locus_tag="or2751"	1		BCAL1628	1		BCAL1628	0
/locus_tag="or2752"	1		BCAL1629	1		BCAL1629	0
/locus_tag="or2753"	1		BCAL1630	1		BCAL1630	1
/locus_tag="or2754"	1		BCAL1631	1		BCAL1631	1
/locus_tag="or2755"	1		BCAL1632	0		BCAL1632	0
/locus_tag="or2756"	1		BCAL1633	0		BCAL1633	0
/locus_tag="or2757"	1		BCAL1634	1		BCAL1634	1
/locus_tag="or2758"	1		BCAL1635	1		BCAL1635	1
/locus_tag="or2759"	1		BCAL1635a	1		BCAL1635a	0
/locus_tag="or2760"	1		BCAL1636	1		BCAL1636	1
/locus_tag="or2761"	1		BCAL1637	1		BCAL1637	1
/locus_tag="or2762"	1		BCAL1638	1		BCAL1638	1
/locus_tag="or2763"	1		BCAL1639	1		BCAL1639	1
/locus_tag="or2764"	1		BCAL1640	1		BCAL1640	1
/locus_tag="or2765"	1		BCAL1641	1		BCAL1641	1
/locus_tag="or2766"	1		BCAL1642	1		BCAL1642	1
/locus_tag="or2767"	1		BCAL1643	1		BCAL1643	1
/locus_tag="or2768"	1		BCAL1644	1		BCAL1644	1
/locus_tag="or2769"	1		BCAL1645	1		BCAL1645	1
/locus_tag="or2770"	1		BCAL1646	1		BCAL1646	1
/locus_tag="or2771"	1		BCAL1647	1		BCAL1647	1
/locus_tag="or2772"	1		BCAL1648	1		BCAL1648	1
/locus_tag="or2773"	1		BCAL1649	1		BCAL1649	1
/locus_tag="or2774"	1		BCAL1650	1		BCAL1650	1
/locus_tag="or2775"	1		BCAL1651	1		BCAL1651	1
/locus_tag="or2776"	1		BCAL1652	1		BCAL1652	1
/locus_tag="or2777"	1		BCAL1653	1		BCAL1653	1
/locus_tag="or2778"	1		BCAL1654	1		BCAL1654	1
/locus_tag="or2779"	1		BCAL1655	1		BCAL1655	1
/locus_tag="or2780"	1		BCAL1656	1		BCAL1656	1
/locus_tag="or2781"	1		BCAL1657	1		BCAL1657	1
/locus_tag="or2782"	1		BCAL1658	1		BCAL1658	1
/locus_tag="or2783"	1		BCAL1659	1		BCAL1659	1
/locus_tag="or2784"	1		BCAL1660	1		BCAL1660	1
/locus_tag="or2785"	1		BCAL1661	1		BCAL1661	1
/locus_tag="or2786"	1		BCAL1662	1		BCAL1662	1
/locus_tag="or2787"	1		BCAL1663	1		BCAL1663	1
/locus_tag="or2788"	1		BCAL1664	1		BCAL1664	1
/locus_tag="or2789"	1		BCAL1665	1		BCAL1665	1
/locus_tag="or2790"	1		BCAL1666	1		BCAL1666	1
/locus_tag="or2791"	1		BCAL1667	1		BCAL1667	0
/locus_tag="or2792"	1		BCAL1668	1		BCAL1668	1
/locus_tag="or2793"	1		BCAL1669	1		BCAL1669	1
/locus_tag="or2794"	0		BCAL1670	1		BCAL1670	1
/locus_tag="or2795"	0		BCAL1671	1		BCAL1671	1
/locus_tag="or2796"	0		BCAL1672_J_0	1		BCAL1672_J_0	1
/locus_tag="or2797"	0		BCAL1672_J_1	1		BCAL1672_J_1	1
/locus_tag="or2798"	0		BCAL1674	1		BCAL1674	1
/locus_tag="or2799"	0		BCAL1675	1		BCAL1675	1
/locus_tag="or2800"	0		BCAL1676	1		BCAL1676	1
/locus_tag="or2801"	1		BCAL1677	1		BCAL1677	1
/locus_tag="or2802"	1		BCAL1678	1		BCAL1678	1
/locus_tag="or2803"	1		BCAL1679	1		BCAL1679	1
/locus_tag="or2804"	1		BCAL1680	1		BCAL1680	1
/locus_tag="or2805"	1		BCAL1681	1		BCAL1681	1
/locus_tag="or2806"	1		BCAL1682	1		BCAL1682	1
/locus_tag="or2807"	1		BCAL1683	1		BCAL1683	1
/locus_tag="or2808"	1		BCAL1683a	1		BCAL1683a	1
/locus_tag="or2809"	1		BCAL1684	1		BCAL1684	1
/locus_tag="or2810"	1		BCAL1685	1		BCAL1685	1
/locus_tag="or2811"	1		BCAL1686	1		BCAL1686	0
/locus_tag="or2812"	1		BCAL1687	1		BCAL1687	1
/locus_tag="or2813"	1		BCAL1688	1		BCAL1688	1
/locus_tag="or2814"	1		BCAL1689	1		BCAL1689	1
/locus_tag="or2815"	1		BCAL1690	1		BCAL1690	1
/locus_tag="or2816"	1		BCAL1691	1		BCAL1691	1
/locus_tag="or2817"	1		BCAL1692	1		BCAL1692	1
/locus_tag="or2818"	1		BCAL1693	1		BCAL1693	1
/locus_tag="or2819"	1		BCAL1694	1		BCAL1694	1
/locus_tag="or2820"	1		BCAL1695	1		BCAL1695	1
/locus_tag="or2821"	1		BCAL1696	1		BCAL1696	1
/locus_tag="or2822"	1		BCAL1697	1		BCAL1697	1
/locus_tag="or2823"	1		BCAL1698	1		BCAL1698	1
/locus_tag="or2824"	1		BCAL1699	1		BCAL1699	1
/locus_tag="or2825"	1		BCAL1700	1		BCAL1700	1
/locus_tag="or2826"	1		BCAL1701	1		BCAL1701	1
/locus_tag="or2827"	1		BCAL1702	1		BCAL1702	1
/locus_tag="or2828"	1		BCAL1703	1		BCAL1703	1
/locus_tag="or2829"	1		BCAL1704	1		BCAL1704	1
/locus_tag="or2830"	1		BCAL1705	1		BCAL1705	1
/locus_tag="or2831"	1		BCAL1706	1		BCAL1706	1
/locus_tag="or2832"	1		BCAL1707	1		BCAL1707	1
/locus_tag="or2833"	1		BCAL1708	1		BCAL1708	1
/locus_tag="or2834"	1		BCAL1709	0		BCAL1709	0
/locus_tag="or2835"	1		BCAL1710	1		BCAL1710	1
/locus_tag="or2836"	1		BCAL1711	1		BCAL1711	1
/locus_tag="or2837"	1		BCAL1712	1		BCAL1712	1
/locus_tag="or2838"	1		BCAL1713	1		BCAL1713	1
/locus_tag="or2839"	1		BCAL1714	1		BCAL1714	1
/locus_tag="or2840"	1		BCAL1715	1		BCAL1715	1
/locus_tag="or2841"	1		BCAL1716	1		BCAL1716	1
/locus_tag="or2842"	1		BCAL1717	1		BCAL1717	1
/locus_tag="or2843"	1		BCAL1717A	1		BCAL1717A	0
/locus_tag="or2844"	1		BCAL1718	1		BCAL1718	1
/locus_tag="or2845"	1		BCAL1719	1		BCAL1719	0
/locus_tag="or2846"	0		BCAL1720	1		BCAL1720	1
/locus_tag="or2847"	0		BCAL1721	1		BCAL1721	1
/locus_tag="or2848"	1		BCAL1722	1		BCAL1722	1
/locus_tag="or2849"	1		BCAL1723	1		BCAL1723	1
/locus_tag="or2850"	1		BCAL1724	1		BCAL1724	1
/locus_tag="or2851"	0		BCAL1725	1		BCAL1725	1
/locus_tag="or2852"	1		BCAL1726	1		BCAL1726	1
/locus_tag="or2853"	1		BCAL1727	1		BCAL1727	1
/locus_tag="or2854"	1		BCAL1728	1		BCAL1728	1
/locus_tag="or2855"	1		BCAL1729	1		BCAL1729	1
/locus_tag="or2856"	1		BCAL1730	1		BCAL1730	1
/locus_tag="or2857"	1		BCAL1731	1		BCAL1731	1
/locus_tag="or2858"	1		BCAL1732	1		BCAL1732	1
/locus_tag="or2859"	1		BCAL1733	1		BCAL1733	1
/locus_tag="or2860"	1		BCAL1734	1		BCAL1734	1
/locus_tag="or2861"	1		BCAL1735	1		BCAL1735	1
/locus_tag="or2862"	1		BCAL1736	1		BCAL1736	1
/locus_tag="or2863"	1		BCAL1737	1		BCAL1737	1
/locus_tag="or2864"	1		BCAL1738	1		BCAL1738	1
/locus_tag="or2865"	1		BCAL1739	1		BCAL1739	1
/locus_tag="or2866"	0		BCAL1740	1		BCAL1740	1
/locus_tag="or2867"	0		BCAL1741	1		BCAL1741	1
/locus_tag="or2868"	0		BCAL1742	1		BCAL1742	1
/locus_tag="or2869"	1		BCAL1743	1		BCAL1743	1
/locus_tag="or2870"	1		BCAL1744	1		BCAL1744	1
/locus_tag="or2871"	1		BCAL1745	1		BCAL1745	1
/locus_tag="or2872"	1		BCAL1746	1		BCAL1746	1
/locus_tag="or2873"	1		BCAL1747A	1		BCAL1747A	1
/locus_tag="or2874"	1		BCAL1748	1		BCAL1748	1
/locus_tag="or2875"	1		BCAL1749	1		BCAL1749	1
/locus_tag="or2876"	1		BCAL1750	1		BCAL1750	1
/locus_tag="or2877"	1		BCAL1751	1		BCAL1751	1
/locus_tag="or2878"	1		BCAL1752	1		BCAL1752	1
/locus_tag="or2879"	1		BCAL1753	1		BCAL1753	1
/locus_tag="or2880"	1		BCAL1754	1		BCAL1754	1
/locus_tag="or2881"	1		BCAL1755	1		BCAL1755	1
/locus_tag="or2882"	1		BCAL1756	1		BCAL1756	1
/locus_tag="or2883"	1		BCAL1757	0		BCAL1757	0
/locus_tag="or2884"	1		BCAL1758	0		BCAL1758	1
/locus_tag="or2885"	1		BCAL1759	1		BCAL1759	1
/locus_tag="or2886"	1		BCAL1760	1		BCAL1760	1
/locus_tag="or2887"	1		BCAL1761	1		BCAL1761	1
/locus_tag="or2888"	1		BCAL1762	1		BCAL1762	1
/locus_tag="or2889"	1		BCAL1763	1		BCAL1763	0
/locus_tag="or2890"	1		BCAL1764	1		BCAL1764	1
/locus_tag="or2891"	1		BCAL1765	1		BCAL1765	1
/locus_tag="or2892"	1		BCAL1766	1		BCAL1766	1
/locus_tag="or2893"	1		BCAL1767	0		BCAL1767	0
/locus_tag="or2894"	1		BCAL1768	0		BCAL1768	0
/locus_tag="or2895"	1		BCAL1769	0		BCAL1769	0
/locus_tag="or2896"	1		BCAL1770	0		BCAL1770	0
/locus_tag="or2897"	1		BCAL1771	0		BCAL1771	0
/locus_tag="or2898"	1		BCAL1772	0		BCAL1772	0
/locus_tag="or2899"	1		BCAL1773	0		BCAL1773	0
/locus_tag="or2900"	1		BCAL1774	0		BCAL1774	0
/locus_tag="or2901"	1		BCAL1775	0		BCAL1775	0
/locus_tag="or2902"	1		BCAL1776	0		BCAL1776	0
/locus_tag="or2903"	1		BCAL1777	0		BCAL1777	0
/locus_tag="or2904"	1		BCAL1777a	0		BCAL1777a	0
/locus_tag="or2905"	1		BCAL1778	1		BCAL1778	1
/locus_tag="or2906"	1		BCAL1779	1		BCAL1779	1
/locus_tag="or2907"	1		BCAL1780	1		BCAL1780	1
/locus_tag="or2908"	1		BCAL1781	1		BCAL1781	1
/locus_tag="or2909"	1		BCAL1782	1		BCAL1782	1
/locus_tag="or2910"	1		BCAL1783_J_0	0		BCAL1783_J_0	0
/locus_tag="or2911"	1		BCAL1783_J_1	0		BCAL1783_J_1	0
/locus_tag="or2912"	1		BCAL1785	1		BCAL1785	1
/locus_tag="or2913"	1		BCAL1786	1		BCAL1786	1
/locus_tag="or2914"	1		BCAL1787	1		BCAL1787	1
/locus_tag="or2915"	1		BCAL1788	1		BCAL1788	1
/locus_tag="or2916"	1		BCAL1789	1		BCAL1789	1
/locus_tag="or2917"	1		BCAL1790	1		BCAL1790	1
/locus_tag="or2918"	1		BCAL1791	1		BCAL1791	1
/locus_tag="or2919"	1		BCAL1792	1		BCAL1792	1
/locus_tag="or2920"	1		BCAL1793	1		BCAL1793	1
/locus_tag="or2921"	1		BCAL1794	1		BCAL1794	1
/locus_tag="or2922"	1		BCAL1795	1		BCAL1795	1
/locus_tag="or2923"	1		BCAL1796	1		BCAL1796	1
/locus_tag="or2924"	1		BCAL1797	1		BCAL1797	1
/locus_tag="or2925"	1		BCAL1798	1		BCAL1798	1
/locus_tag="or2926"	1		BCAL1799	1		BCAL1799	1
/locus_tag="or2927"	1		BCAL1800	1		BCAL1800	1
/locus_tag="or2928"	1		BCAL1801	1		BCAL1801	1
/locus_tag="or2929"	1		BCAL1802	1		BCAL1802	1
/locus_tag="or2930"	1		BCAL1803	1		BCAL1803	1
/locus_tag="or2931"	1		BCAL1804	1		BCAL1804	1
/locus_tag="or2932"	1		BCAL1805	1		BCAL1805	1
/locus_tag="or2933"	1		BCAL1806	1		BCAL1806	1
/locus_tag="or2934"	1		BCAL1807	1		BCAL1807	1
/locus_tag="or2935"	1		BCAL1808	1		BCAL1808	1
/locus_tag="or2936"	1		BCAL1809	1		BCAL1809	1
/locus_tag="or2937"	1		BCAL1810	1		BCAL1810	1
/locus_tag="or2938"	1		BCAL1811	1		BCAL1811	1
/locus_tag="or2939"	1		BCAL1812	1		BCAL1812	1
/locus_tag="or2940"	1		BCAL1813	1		BCAL1813	1
/locus_tag="or2941"	1		BCAL1814	1		BCAL1814	1
/locus_tag="or2942"	1		BCAL1815	1		BCAL1815	0
/locus_tag="or2943"	1		BCAL1816	1		BCAL1816	1
/locus_tag="or2944"	1		BCAL1817	1		BCAL1817	1
/locus_tag="or2945"	1		BCAL1818	1		BCAL1818	1
/locus_tag="or2946"	1		BCAL1819	1		BCAL1819	1
/locus_tag="or2947"	1		BCAL1820	1		BCAL1820	1
/locus_tag="or2948"	1		BCAL1821	1		BCAL1821	1
/locus_tag="or2949"	1		BCAL1822	1		BCAL1822	1
/locus_tag="or2950"	1		BCAL1823	1		BCAL1823	1
/locus_tag="or2951"	1		BCAL1824	1		BCAL1824	1
/locus_tag="or2952"	1		BCAL1825	1		BCAL1825	1
/locus_tag="or2953"	1		BCAL1826	0		BCAL1826	0
/locus_tag="or2954"	1		BCAL1827	0		BCAL1827	0
/locus_tag="or2955"	1		BCAL1828	0		BCAL1828	0
/locus_tag="or2956"	1		BCAL1829	1		BCAL1829	1
/locus_tag="or2957"	1		BCAL1830	1		BCAL1830	1
/locus_tag="or2958"	1		BCAL1831	1		BCAL1831	1
/locus_tag="or2959"	1		BCAL1832	1		BCAL1832	1
/locus_tag="or2960"	1		BCAL1833	1		BCAL1833	0
/locus_tag="or2961"	1		BCAL1834	1		BCAL1834	1
/locus_tag="or2962"	1		BCAL1835	1		BCAL1835	1
/locus_tag="or2963"	1		BCAL1836	1		BCAL1836	0
/locus_tag="or2964"	1		BCAL1837	1		BCAL1837	1
/locus_tag="or2965"	1		BCAL1838	1		BCAL1838	1
/locus_tag="or2966"	1		BCAL1839	1		BCAL1839	1
/locus_tag="or2967"	1		BCAL1840	1		BCAL1840	1
/locus_tag="or2968"	1		BCAL1841	1		BCAL1841	1
/locus_tag="or2969"	1		BCAL1842	1		BCAL1842	1
/locus_tag="or2970"	1		BCAL1843	1		BCAL1843	1
/locus_tag="or2971"	1		BCAL1844	1		BCAL1844	1
/locus_tag="or2972"	1		BCAL1845	1		BCAL1845	1
/locus_tag="or2973"	1		BCAL1846	1		BCAL1846	1
/locus_tag="or2974"	1		BCAL1847	1		BCAL1847	1
/locus_tag="or2975"	1		BCAL1848	1		BCAL1848	1
/locus_tag="or2976"	1		BCAL1849	1		BCAL1849	1
/locus_tag="or2977"	1		BCAL1850	1		BCAL1850	1
/locus_tag="or2978"	1		BCAL1851	1		BCAL1851	1
/locus_tag="or2979"	1		BCAL1852	1		BCAL1852	1
/locus_tag="or2980"	1		BCAL1853	1		BCAL1853	1
/locus_tag="or2981"	1		BCAL1854	1		BCAL1854	1
/locus_tag="or2982"	1		BCAL1855	1		BCAL1855	1
/locus_tag="or2983"	1		BCAL1856	1		BCAL1856	1
/locus_tag="or2984"	1		BCAL1857	0		BCAL1857	0
/locus_tag="or2985"	1		BCAL1858	1		BCAL1858	1
/locus_tag="or2986"	1		BCAL1859	1		BCAL1859	0
/locus_tag="or2987"	1		BCAL1860	1		BCAL1860	1
/locus_tag="or2988"	1		BCAL1861	1		BCAL1861	1
/locus_tag="or2989"	1		BCAL1862	1		BCAL1862	1
/locus_tag="or2990"	1		BCAL1863	1		BCAL1863	1
/locus_tag="or2991"	1		BCAL1864	1		BCAL1864	1
/locus_tag="or2992"	1		BCAL1865	1		BCAL1865	1
/locus_tag="or2993"	1		BCAL1866	1		BCAL1866	1
/locus_tag="or2994"	1		BCAL1867	1		BCAL1867	1
/locus_tag="or2995"	1		BCAL1868	1		BCAL1868	1
/locus_tag="or2996"	1		BCAL1869	1		BCAL1869	0
/locus_tag="or2997"	1		BCAL1870	1		BCAL1870	1
/locus_tag="or2998"	1		BCAL1871	1		BCAL1871	1
/locus_tag="or2999"	1		BCAL1872	1		BCAL1872	1
/locus_tag="or3000"	1		BCAL1873	1		BCAL1873	1
/locus_tag="or3001"	1		BCAL1874	1		BCAL1874	1
/locus_tag="or3002"	1		BCAL1875	1		BCAL1875	1
/locus_tag="or3003"	1		BCAL1876	1		BCAL1876	1
/locus_tag="or3004"	1		BCAL1877	1		BCAL1877	1
/locus_tag="or3005"	1		BCAL1878	1		BCAL1878	1
/locus_tag="or3006"	1		BCAL1879	1		BCAL1879	1
/locus_tag="or3007"	1		BCAL1880	1		BCAL1880	1
/locus_tag="or3008"	1		BCAL1881	1		BCAL1881	1
/locus_tag="or3009"	1		BCAL1882	1		BCAL1882	1
/locus_tag="or3010"	1		BCAL1883	1		BCAL1883	1
/locus_tag="or3011"	1		BCAL1884	1		BCAL1884	1
/locus_tag="or3012"	1		BCAL1885	1		BCAL1885	1
/locus_tag="or3013"	1		BCAL1886	1		BCAL1886	1
/locus_tag="or3014"	1		BCAL1887	1		BCAL1887	1
/locus_tag="or3015"	1		BCAL1888	1		BCAL1888	1
/locus_tag="or3016"	1		BCAL1889	1		BCAL1889	1
/locus_tag="or3017"	1		BCAL1890	1		BCAL1890	1
/locus_tag="or3018"	1		BCAL1891	1		BCAL1891	1
/locus_tag="or3019"	1		BCAL1892	1		BCAL1892	1
/locus_tag="or3020"	1		BCAL1893	1		BCAL1893	1
/locus_tag="or3021"	1		BCAL1894	1		BCAL1894	1
/locus_tag="or3022"	1		BCAL1895	1		BCAL1895	1
/locus_tag="or3023"	1		BCAL1896	1		BCAL1896	1
/locus_tag="or3024"	1		BCAL1897	1		BCAL1897	1
/locus_tag="or3025"	1		BCAL1898	1		BCAL1898	1
/locus_tag="or3026"	1		BCAL1899	1		BCAL1899	1
/locus_tag="or3027"	1		BCAL1900	1		BCAL1900	1
/locus_tag="or3028"	1		BCAL1901	1		BCAL1901	1
/locus_tag="or3029"	0		BCAL1902	1		BCAL1902	1
/locus_tag="or3030"	1		BCAL1903	1		BCAL1903	1
/locus_tag="or3031"	1		BCAL1904	1		BCAL1904	1
/locus_tag="or3032"	1		BCAL1905	1		BCAL1905	1
/locus_tag="or3033"	1		BCAL1906	1		BCAL1906	1
/locus_tag="or3034"	1		BCAL1907	1		BCAL1907	1
/locus_tag="or3035"	1		BCAL1908	1		BCAL1908	1
/locus_tag="or3036"	1		BCAL1909	1		BCAL1909	1
/locus_tag="or3037"	1		BCAL1910	1		BCAL1910	1
/locus_tag="or3038"	1		BCAL1911	1		BCAL1911	1
/locus_tag="or3039"	1		BCAL1912	1		BCAL1912	1
/locus_tag="or3040"	1		BCAL1913	1		BCAL1913	1
/locus_tag="or3041"	1		BCAL1914	1		BCAL1914	1
/locus_tag="or3042"	1		BCAL1915	1		BCAL1915	1
/locus_tag="or3043"	1		BCAL1916	1		BCAL1916	1
/locus_tag="or3044"	1		BCAL1917	1		BCAL1917	1
/locus_tag="or3045"	1		BCAL1918	1		BCAL1918	1
/locus_tag="or3046"	0		BCAL1919	1		BCAL1919	1
/locus_tag="or3047"	0		BCAL1920	1		BCAL1920	1
/locus_tag="or3048"	0		BCAL1921	1		BCAL1921	1
/locus_tag="or3049"	0		BCAL1922	1		BCAL1922	1
/locus_tag="or3050"	0		BCAL1923	1		BCAL1923	1
/locus_tag="or3051"	0		BCAL1924	1		BCAL1924	1
/locus_tag="or3052"	0		BCAL1925	1		BCAL1925	1
/locus_tag="or3053"	1		BCAL1926	1		BCAL1926	1
/locus_tag="or3054"	1		BCAL1927	1		BCAL1927	1
/locus_tag="or3055"	1		BCAL1928	1		BCAL1928	1
/locus_tag="or3056"	1		BCAL1929	1		BCAL1929	1
/locus_tag="or3057"	1		BCAL1930	1		BCAL1930	1
/locus_tag="or3058"	1		BCAL1931	1		BCAL1931	1
/locus_tag="or3059"	1		BCAL1932	1		BCAL1932	1
/locus_tag="or3060"	1		BCAL1933	1		BCAL1933	1
/locus_tag="or3061"	1		BCAL1934	1		BCAL1934	1
/locus_tag="or3062"	1		BCAL1935	1		BCAL1935	1
/locus_tag="or3063"	1		BCAL1936	1		BCAL1936	1
/locus_tag="or3064"	1		BCAL1937	1		BCAL1937	1
/locus_tag="or3065"	1		BCAL1938	1		BCAL1938	1
/locus_tag="or3066"	1		BCAL1939	1		BCAL1939	1
/locus_tag="or3067"	1		BCAL1940	1		BCAL1940	1
/locus_tag="or3068"	1		BCAL1941	1		BCAL1941	1
/locus_tag="or3069"	1		BCAL1942	1		BCAL1942	1
/locus_tag="or3070"	1		BCAL1943	1		BCAL1943	1
/locus_tag="or3071"	1		BCAL1944	1		BCAL1944	1
/locus_tag="or3072"	1		BCAL1945	1		BCAL1945	1
/locus_tag="or3073"	1		BCAL1946	1		BCAL1946	1
/locus_tag="or3074"	1		BCAL1947	1		BCAL1947	1
/locus_tag="or3075"	1		BCAL1948	1		BCAL1948	1
/locus_tag="or3076"	1		BCAL1949	1		BCAL1949	1
/locus_tag="or3077"	0		BCAL1950	1		BCAL1950	1
/locus_tag="or3078"	1		BCAL1951	1		BCAL1951	1
/locus_tag="or3079"	1		BCAL1952	1		BCAL1952	1
/locus_tag="or3080"	1		BCAL1953	1		BCAL1953	1
/locus_tag="or3081"	1		BCAL1954	1		BCAL1954	1
/locus_tag="or3082"	1		BCAL1955	1		BCAL1955	1
/locus_tag="or3083"	1		BCAL1956	1		BCAL1956	1
/locus_tag="or3084"	1		BCAL1957	1		BCAL1957	1
/locus_tag="or3085"	1		BCAL1958	1		BCAL1958	1
/locus_tag="or3086"	1		BCAL1959	1		BCAL1959	1
/locus_tag="or3087"	1		BCAL1960	1		BCAL1960	1
/locus_tag="or3088"	1		BCAL1961	1		BCAL1961	1
/locus_tag="or3089"	0		BCAL1962	1		BCAL1962	1
/locus_tag="or3090"	1		BCAL1963	1		BCAL1963	1
/locus_tag="or3091"	1		BCAL1964	1		BCAL1964	1
/locus_tag="or3092"	1		BCAL1965	1		BCAL1965	1
/locus_tag="or3093"	1		BCAL1966	1		BCAL1966	1
/locus_tag="or3094"	1		BCAL1967	1		BCAL1967	1
/locus_tag="or3095"	1		BCAL1968	1		BCAL1968	1
/locus_tag="or3096"	1		BCAL1969	1		BCAL1969	1
/locus_tag="or3097"	1		BCAL1970	1		BCAL1970	1
/locus_tag="or3098"	1		BCAL1971	1		BCAL1971	1
/locus_tag="or3099"	1		BCAL1972	0		BCAL1972	0
/locus_tag="or3100"	1		BCAL1973	0		BCAL1973	0
/locus_tag="or3101"	1		BCAL1974	1		BCAL1974	1
/locus_tag="or3102"	1		BCAL1975	1		BCAL1975	1
/locus_tag="or3103"	1		BCAL1977	1		BCAL1977	1
/locus_tag="or3104"	1		BCAL1978	1		BCAL1978	1
/locus_tag="or3105"	1		BCAL1979	1		BCAL1979	1
/locus_tag="or3106"	1		BCAL1980	1		BCAL1980	1
/locus_tag="or3107"	1		BCAL1981	1		BCAL1981	1
/locus_tag="or3108"	1		BCAL1982	1		BCAL1982	1
/locus_tag="or3109"	1		BCAL1983	1		BCAL1983	1
/locus_tag="or3110"	1		BCAL1984	1		BCAL1984	1
/locus_tag="or3111"	1		BCAL1985	1		BCAL1985	1
/locus_tag="or3112"	1		BCAL1986	1		BCAL1986	1
/locus_tag="or3113"	1		BCAL1987	1		BCAL1987	1
/locus_tag="or3114"	1		BCAL1988	1		BCAL1988	1
/locus_tag="or3115"	1		BCAL1989	1		BCAL1989	1
/locus_tag="or3116"	1		BCAL1990	1		BCAL1990	1
/locus_tag="or3117"	1		BCAL1991	1		BCAL1991	1
/locus_tag="or3118"	1		BCAL1992	1		BCAL1992	1
/locus_tag="or3119"	1		BCAL1993	1		BCAL1993	1
/locus_tag="or3120"	1		BCAL1994	1		BCAL1994	1
/locus_tag="or3121"	1		BCAL1995	1		BCAL1995	1
/locus_tag="or3122"	1		BCAL1996	1		BCAL1996	1
/locus_tag="or3123"	1		BCAL1997	1		BCAL1997	1
/locus_tag="or3124"	1		BCAL1998	1		BCAL1998	1
/locus_tag="or3125"	1		BCAL1999	1		BCAL1999	1
/locus_tag="or3126"	1		BCAL2000	1		BCAL2000	1
/locus_tag="or3127"	1		BCAL2001	1		BCAL2001	1
/locus_tag="or3128"	1		BCAL2002	1		BCAL2002	1
/locus_tag="or3129"	1		BCAL2003	1		BCAL2003	1
/locus_tag="or3130"	1		BCAL2004	1		BCAL2004	1
/locus_tag="or3131"	1		BCAL2005	1		BCAL2005	1
/locus_tag="or3132"	1		BCAL2006	1		BCAL2006	0
/locus_tag="or3133"	1		BCAL2007	1		BCAL2007	1
/locus_tag="or3134"	1		BCAL2008	1		BCAL2008	1
/locus_tag="or3135"	1		BCAL2009	1		BCAL2009	1
/locus_tag="or3136"	1		BCAL2010	1		BCAL2010	1
/locus_tag="or3137"	1		BCAL2011	1		BCAL2011	1
/locus_tag="or3138"	1		BCAL2012	1		BCAL2012	1
/locus_tag="or3139"	1		BCAL2013	1		BCAL2013	1
/locus_tag="or3140"	1		BCAL2014	1		BCAL2014	1
/locus_tag="or3141"	1		BCAL2015	1		BCAL2015	1
/locus_tag="or3142"	1		BCAL2016	1		BCAL2016	1
/locus_tag="or3143"	1		BCAL2017	1		BCAL2017	1
/locus_tag="or3144"	1		BCAL2018	1		BCAL2018	1
/locus_tag="or3145"	1		BCAL2019	1		BCAL2019	1
/locus_tag="or3146"	1		BCAL2020	1		BCAL2020	1
/locus_tag="or3147"	1		BCAL2021	1		BCAL2021	1
/locus_tag="or3148"	1		BCAL2022	1		BCAL2022	1
/locus_tag="or3149"	1		BCAL2023	1		BCAL2023	1
/locus_tag="or3150"	1		BCAL2024	1		BCAL2024	1
/locus_tag="or3151"	1		BCAL2025	1		BCAL2025	1
/locus_tag="or3152"	1		BCAL2026	1		BCAL2026	1
/locus_tag="or3153"	1		BCAL2027	1		BCAL2027	1
/locus_tag="or3154"	1		BCAL2028	1		BCAL2028	1
/locus_tag="or3155"	1		BCAL2029	1		BCAL2029	1
/locus_tag="or3156"	1		BCAL2030	1		BCAL2030	1
/locus_tag="or3157"	1		BCAL2031	1		BCAL2031	1
/locus_tag="or3158"	1		BCAL2032	1		BCAL2032	1
/locus_tag="or3159"	1		BCAL2033	1		BCAL2033	1
/locus_tag="or3160"	1		BCAL2034	1		BCAL2034	1
/locus_tag="or3161"	1		BCAL2035A	1		BCAL2035A	1
/locus_tag="or3162"	1		BCAL2036	1		BCAL2036	1
/locus_tag="or3163"	1		BCAL2037	1		BCAL2037	1
/locus_tag="or3164"	1		BCAL2038	1		BCAL2038	1
/locus_tag="or3165"	1		BCAL2039	1		BCAL2039	1
/locus_tag="or3166"	1		BCAL2040	1		BCAL2040	1
/locus_tag="or3167"	1		BCAL2041	1		BCAL2041	1
/locus_tag="or3168"	1		BCAL2042	1		BCAL2042	1
/locus_tag="or3169"	1		BCAL2043	1		BCAL2043	1
/locus_tag="or3170"	1		BCAL2044	1		BCAL2044	1
/locus_tag="or3171"	1		BCAL2045	1		BCAL2045	1
/locus_tag="or3172"	1		BCAL2046	1		BCAL2046	1
/locus_tag="or3173"	1		BCAL2047	1		BCAL2047	1
/locus_tag="or3174"	1		BCAL2048	1		BCAL2048	1
/locus_tag="or3175"	1		BCAL2049	1		BCAL2049	1
/locus_tag="or3176"	1		BCAL2050	1		BCAL2050	1
/locus_tag="or3177"	1		BCAL2051	0		BCAL2051	0
/locus_tag="or3178"	1		BCAL2052	0		BCAL2052	0
/locus_tag="or3179"	1		BCAL2053	0		BCAL2053	0
/locus_tag="or3180"	1		BCAL2054	1		BCAL2054	1
/locus_tag="or3181"	1		BCAL2055	1		BCAL2055	1
/locus_tag="or3182"	1		BCAL2056	1		BCAL2056	1
/locus_tag="or3183"	1		BCAL2057	1		BCAL2057	0
/locus_tag="or3184"	1		BCAL2058	1		BCAL2058	1
/locus_tag="or3185"	1		BCAL2059	0		BCAL2059	0
/locus_tag="or3186"	1		BCAL2060	1		BCAL2060	1
/locus_tag="or3187"	1		BCAL2061	1		BCAL2061	1
/locus_tag="or3188"	1		BCAL2062	1		BCAL2062	1
/locus_tag="or3189"	1		BCAL2063	1		BCAL2063	1
/locus_tag="or3190"	1		BCAL2064	1		BCAL2064	1
/locus_tag="or3191"	1		BCAL2065	1		BCAL2065	1
/locus_tag="or3192"	1		BCAL2066	1		BCAL2066	1
/locus_tag="or3193"	1		BCAL2067	1		BCAL2067	1
/locus_tag="or3194"	1		BCAL2068	1		BCAL2068	1
[truncated: 5,744 more rows]

## Sheet: 383-SAR
383_Chr1	SAR		383_Chr2	SAR		383_Chr3	SAR				Negatives
/locus_tag="or1196"	0		/locus_tag="or4519"	1		locus_tag="or0001"	0		Count of 383_Chr1
/locus_tag="or1197"	1		/locus_tag="or4520"	1		locus_tag="or0002"	0		SAR	Total
/locus_tag="or1198"	1		/locus_tag="or4521"	1		locus_tag="or0003"	0		0	371	0.109666
/locus_tag="or1199"	1		/locus_tag="or4522"	1		locus_tag="or0004"	0		1	3012
/locus_tag="or1200"	1		/locus_tag="or4523"	1		locus_tag="or0005"	0		Grand Total	3383
/locus_tag="or1201"	1		/locus_tag="or4524"	1		locus_tag="or0006"	0
/locus_tag="or1202"	1		/locus_tag="or4525"	1		locus_tag="or0007"	0
/locus_tag="or1203"	1		/locus_tag="or4526"	1		locus_tag="or0008"	0		Count of 383_Chr2
/locus_tag="or1204"	1		/locus_tag="or4527"	1		locus_tag="or0009"	0		SAR	Total
/locus_tag="or1205"	1		/locus_tag="or4528"	1		locus_tag="or0010"	0		0	850	0.268732
/locus_tag="or1206"	1		/locus_tag="or4529"	1		locus_tag="or0011"	1		1	2313
/locus_tag="or1207"	1		/locus_tag="or4530"	1		locus_tag="or0012"	1		Grand Total	3163
/locus_tag="or1208"	1		/locus_tag="or4531"	1		locus_tag="or0013"	0
/locus_tag="or1209"	1		/locus_tag="or4532"	1		locus_tag="or0014"	1
/locus_tag="or1210"	1		/locus_tag="or4533"	1		locus_tag="or0015"	0		Count of 383_Chr3
/locus_tag="or1211"	1		/locus_tag="or4534"	1		locus_tag="or0016"	0		SAR	Total
/locus_tag="or1212"	1		/locus_tag="or4535"	1		locus_tag="or0017"	1		0	617	0.515455
/locus_tag="or1213"	1		/locus_tag="or4536"	1		locus_tag="or0018"	1		1	580
/locus_tag="or1214"	1		/locus_tag="or4537"	1		locus_tag="or0019"	1		Grand Total	1197
/locus_tag="or1215"	1		/locus_tag="or4538"	0		locus_tag="or0020"	0
/locus_tag="or1216"	1		/locus_tag="or4539"	0		locus_tag="or0021"	0		Count of 383
/locus_tag="or1217"	1		/locus_tag="or4540"	0		locus_tag="or0022"	0		SAR	Total
/locus_tag="or1218"	1		/locus_tag="or4541"	0		locus_tag="or0023"	0		0	1838	0.237376
/locus_tag="or1219"	1		/locus_tag="or4542"	0		locus_tag="or0024"	0		1	5905
/locus_tag="or1220"	1		/locus_tag="or4543"	0		locus_tag="or0025"	0		Grand Total	7743
/locus_tag="or1221"	1		/locus_tag="or4544"	1		locus_tag="or0026"	0
/locus_tag="or1222"	1		/locus_tag="or4545"	0		locus_tag="or0027"	0
/locus_tag="or1223"	1		/locus_tag="or4546"	0		locus_tag="or0028"	0
/locus_tag="or1224"	1		/locus_tag="or4547"	0		locus_tag="or0029"	0
/locus_tag="or1225"	1		/locus_tag="or4548"	0		locus_tag="or0030"	0
/locus_tag="or1226"	1		/locus_tag="or4549"	0		locus_tag="or0031"	0
/locus_tag="or1227"	1		/locus_tag="or4550"	1		locus_tag="or0032"	1
/locus_tag="or1228"	1		/locus_tag="or4551"	1		locus_tag="or0033"	0
/locus_tag="or1229"	1		/locus_tag="or4552"	0		locus_tag="or0034"	1
/locus_tag="or1230"	1		/locus_tag="or4553"	1		locus_tag="or0035"	1
/locus_tag="or1231"	1		/locus_tag="or4554"	1		locus_tag="or0036"	1
/locus_tag="or1232"	1		/locus_tag="or4555"	1		locus_tag="or0037"	1
/locus_tag="or1233"	1		/locus_tag="or4556"	0		locus_tag="or0038"	1
/locus_tag="or1234"	1		/locus_tag="or4557"	0		locus_tag="or0039"	1
/locus_tag="or1235"	1		/locus_tag="or4558"	0		locus_tag="or0040"	0
/locus_tag="or1236"	1		/locus_tag="or4559"	0		locus_tag="or0041"	0
/locus_tag="or1237"	1		/locus_tag="or4560"	0		locus_tag="or0042"	0
/locus_tag="or1238"	1		/locus_tag="or4561"	0		locus_tag="or0043"	0
/locus_tag="or1239"	1		/locus_tag="or4562"	0		locus_tag="or0044"	0
/locus_tag="or1240"	1		/locus_tag="or4563"	0		locus_tag="or0045"	0
/locus_tag="or1241"	1		/locus_tag="or4564"	0		locus_tag="or0046"	0
/locus_tag="or1242"	1		/locus_tag="or4565"	0		locus_tag="or0047"	0
/locus_tag="or1243"	1		/locus_tag="or4566"	0		locus_tag="or0048"	0
/locus_tag="or1244"	1		/locus_tag="or4567"	0		locus_tag="or0049"	0
/locus_tag="or1245"	1		/locus_tag="or4568"	0		locus_tag="or0050"	0
/locus_tag="or1246"	1		/locus_tag="or4569"	1		locus_tag="or0051"	0
/locus_tag="or1247"	1		/locus_tag="or4570"	1		locus_tag="or0052"	0
/locus_tag="or1248"	1		/locus_tag="or4571"	1		locus_tag="or0053"	0
/locus_tag="or1249"	1		/locus_tag="or4572"	1		locus_tag="or0054"	0
/locus_tag="or1250"	1		/locus_tag="or4573"	1		locus_tag="or0055"	1
/locus_tag="or1251"	1		/locus_tag="or4574"	1		locus_tag="or0056"	1
/locus_tag="or1252"	1		/locus_tag="or4575"	1		locus_tag="or0057"	0
/locus_tag="or1253"	1		/locus_tag="or4576"	1		locus_tag="or0058"	0
/locus_tag="or1254"	1		/locus_tag="or4577"	1		locus_tag="or0059"	0
/locus_tag="or1255"	1		/locus_tag="or4578"	1		locus_tag="or0060"	0
/locus_tag="or1256"	1		/locus_tag="or4579"	1		locus_tag="or0061"	0
/locus_tag="or1257"	1		/locus_tag="or4580"	1		locus_tag="or0062"	0
/locus_tag="or1258"	1		/locus_tag="or4581"	1		locus_tag="or0063"	0
/locus_tag="or1259"	1		/locus_tag="or4582"	1		locus_tag="or0064"	0
/locus_tag="or1260"	1		/locus_tag="or4583"	1		locus_tag="or0065"	0
/locus_tag="or1261"	1		/locus_tag="or4584"	1		locus_tag="or0066"	0
/locus_tag="or1262"	1		/locus_tag="or4585"	1		locus_tag="or0067"	1
/locus_tag="or1263"	1		/locus_tag="or4586"	1		locus_tag="or0068"	0
/locus_tag="or1264"	1		/locus_tag="or4587"	1		locus_tag="or0069"	0
/locus_tag="or1265"	1		/locus_tag="or4588"	1		locus_tag="or0070"	0
/locus_tag="or1266"	1		/locus_tag="or4589"	1		locus_tag="or0071"	1
/locus_tag="or1267"	1		/locus_tag="or4590"	1		locus_tag="or0072"	1
/locus_tag="or1268"	1		/locus_tag="or4591"	1		locus_tag="or0073"	1
/locus_tag="or1269"	1		/locus_tag="or4592"	1		locus_tag="or0074"	1
/locus_tag="or1270"	1		/locus_tag="or4593"	1		locus_tag="or0075"	1
/locus_tag="or1271"	1		/locus_tag="or4594"	1		locus_tag="or0076"	1
/locus_tag="or1272"	1		/locus_tag="or4595"	1		locus_tag="or0077"	1
/locus_tag="or1273"	1		/locus_tag="or4596"	1		locus_tag="or0078"	1
/locus_tag="or1274"	1		/locus_tag="or4597"	1		locus_tag="or0079"	1
/locus_tag="or1275"	1		/locus_tag="or4598"	1		locus_tag="or0080"	1
/locus_tag="or1276"	1		/locus_tag="or4599"	1		locus_tag="or0081"	1
/locus_tag="or1277"	1		/locus_tag="or4600"	1		locus_tag="or0082"	1
/locus_tag="or1278"	1		/locus_tag="or4601"	1		locus_tag="or0083"	1
/locus_tag="or1279"	1		/locus_tag="or4602"	1		locus_tag="or0084"	1
/locus_tag="or1280"	1		/locus_tag="or4603"	1		locus_tag="or0085"	1
/locus_tag="or1281"	1		/locus_tag="or4604"	1		locus_tag="or0086"	1
/locus_tag="or1282"	1		/locus_tag="or4605"	0		locus_tag="or0087"	1
/locus_tag="or1283"	1		/locus_tag="or4606"	0		locus_tag="or0088"	0
/locus_tag="or1284"	1		/locus_tag="or4607"	0		locus_tag="or0089"	0
/locus_tag="or1285"	1		/locus_tag="or4608"	0		locus_tag="or0090"	1
/locus_tag="or1286"	1		/locus_tag="or4609"	0		locus_tag="or0091"	0
/locus_tag="or1287"	1		/locus_tag="or4610"	1		locus_tag="or0092"	1
/locus_tag="or1288"	0		/locus_tag="or4611"	1		locus_tag="or0093"	1
/locus_tag="or1289"	1		/locus_tag="or4612"	1		locus_tag="or0094"	1
/locus_tag="or1290"	1		/locus_tag="or4613"	1		locus_tag="or0095"	1
/locus_tag="or1291"	1		/locus_tag="or4614"	1		locus_tag="or0096"	1
/locus_tag="or1292"	1		/locus_tag="or4615"	1		locus_tag="or0097"	1
/locus_tag="or1293"	1		/locus_tag="or4616"	1		locus_tag="or0098"	1
/locus_tag="or1294"	1		/locus_tag="or4617"	1		locus_tag="or0099"	0
/locus_tag="or1295"	1		/locus_tag="or4618"	1		locus_tag="or0100"	0
/locus_tag="or1296"	1		/locus_tag="or4619"	1		locus_tag="or0101"	0
/locus_tag="or1297"	1		/locus_tag="or4620"	1		locus_tag="or0102"	0
/locus_tag="or1298"	1		/locus_tag="or4621"	1		locus_tag="or0103"	0
/locus_tag="or1299"	1		/locus_tag="or4622"	1		locus_tag="or0104"	0
/locus_tag="or1300"	1		/locus_tag="or4623"	1		locus_tag="or0105"	0
/locus_tag="or1301"	1		/locus_tag="or4624"	1		locus_tag="or0106"	0
/locus_tag="or1302"	1		/locus_tag="or4625"	1		locus_tag="or0107"	0
/locus_tag="or1303"	1		/locus_tag="or4626"	1		locus_tag="or0108"	0
/locus_tag="or1304"	1		/locus_tag="or4627"	1		locus_tag="or0109"	0
/locus_tag="or1305"	1		/locus_tag="or4628"	1		locus_tag="or0110"	0
/locus_tag="or1306"	1		/locus_tag="or4629"	1		locus_tag="or0111"	0
/locus_tag="or1307"	1		/locus_tag="or4630"	1		locus_tag="or0112"	0
/locus_tag="or1308"	1		/locus_tag="or4631"	1		locus_tag="or0113"	0
/locus_tag="or1309"	1		/locus_tag="or4632"	1		locus_tag="or0114"	0
/locus_tag="or1310"	1		/locus_tag="or4633"	1		locus_tag="or0115"	0
/locus_tag="or1311"	1		/locus_tag="or4634"	1		locus_tag="or0116"	0
/locus_tag="or1312"	1		/locus_tag="or4635"	1		locus_tag="or0117"	0
/locus_tag="or1313"	1		/locus_tag="or4636"	1		locus_tag="or0118"	0
/locus_tag="or1314"	1		/locus_tag="or4637"	1		locus_tag="or0119"	0
/locus_tag="or1315"	1		/locus_tag="or4638"	1		locus_tag="or0120"	0
/locus_tag="or1316"	1		/locus_tag="or4639"	0		locus_tag="or0121"	0
/locus_tag="or1317"	1		/locus_tag="or4640"	0		locus_tag="or0122"	0
/locus_tag="or1318"	1		/locus_tag="or4641"	0		locus_tag="or0123"	0
/locus_tag="or1319"	1		/locus_tag="or4642"	0		locus_tag="or0124"	1
/locus_tag="or1320"	1		/locus_tag="or4643"	0		locus_tag="or0125"	1
/locus_tag="or1321"	1		/locus_tag="or4644"	1		locus_tag="or0126"	1
/locus_tag="or1322"	1		/locus_tag="or4645"	1		locus_tag="or0127"	0
/locus_tag="or1323"	1		/locus_tag="or4646"	1		locus_tag="or0128"	0
/locus_tag="or1324"	1		/locus_tag="or4647"	1		locus_tag="or0129"	0
/locus_tag="or1325"	1		/locus_tag="or4648"	1		locus_tag="or0130"	0
/locus_tag="or1326"	1		/locus_tag="or4649"	1		locus_tag="or0131"	0
/locus_tag="or1327"	1		/locus_tag="or4650"	1		locus_tag="or0132"	0
/locus_tag="or1328"	1		/locus_tag="or4651"	1		locus_tag="or0133"	0
/locus_tag="or1329"	1		/locus_tag="or4652"	1		locus_tag="or0134"	1
/locus_tag="or1330"	1		/locus_tag="or4653"	1		locus_tag="or0135"	1
/locus_tag="or1331"	1		/locus_tag="or4654"	1		locus_tag="or0136"	1
/locus_tag="or1332"	1		/locus_tag="or4655"	1		locus_tag="or0137"	1
/locus_tag="or1333"	1		/locus_tag="or4656"	1		locus_tag="or0138"	1
/locus_tag="or1334"	0		/locus_tag="or4657"	1		locus_tag="or0139"	1
/locus_tag="or1335"	1		/locus_tag="or4658"	1		locus_tag="or0140"	1
/locus_tag="or1336"	1		/locus_tag="or4659"	1		locus_tag="or0141"	1
/locus_tag="or1337"	1		/locus_tag="or4660"	1		locus_tag="or0142"	1
/locus_tag="or1338"	1		/locus_tag="or4661"	1		locus_tag="or0143"	1
/locus_tag="or1339"	1		/locus_tag="or4662"	1		locus_tag="or0144"	0
/locus_tag="or1340"	1		/locus_tag="or4663"	1		locus_tag="or0145"	0
/locus_tag="or1341"	1		/locus_tag="or4664"	1		locus_tag="or0146"	0
/locus_tag="or1342"	1		/locus_tag="or4665"	1		locus_tag="or0147"	0
/locus_tag="or1343"	1		/locus_tag="or4666"	1		locus_tag="or0148"	1
/locus_tag="or1344"	1		/locus_tag="or4667"	1		locus_tag="or0149"	0
/locus_tag="or1345"	1		/locus_tag="or4668"	1		locus_tag="or0150"	0
/locus_tag="or1346"	1		/locus_tag="or4669"	1		locus_tag="or0151"	0
/locus_tag="or1347"	1		/locus_tag="or4670"	1		locus_tag="or0152"	0
/locus_tag="or1348"	1		/locus_tag="or4671"	1		locus_tag="or0153"	0
/locus_tag="or1349"	1		/locus_tag="or4672"	1		locus_tag="or0154"	1
/locus_tag="or1350"	1		/locus_tag="or4673"	1		locus_tag="or0155"	0
/locus_tag="or1351"	1		/locus_tag="or4674"	1		locus_tag="or0156"	1
/locus_tag="or1352"	1		/locus_tag="or4675"	1		locus_tag="or0157"	0
/locus_tag="or1353"	1		/locus_tag="or4676"	1		locus_tag="or0158"	0
/locus_tag="or1354"	1		/locus_tag="or4677"	1		locus_tag="or0159"	0
/locus_tag="or1355"	1		/locus_tag="or4678"	1		locus_tag="or0160"	0
/locus_tag="or1356"	1		/locus_tag="or4679"	1		locus_tag="or0161"	0
/locus_tag="or1357"	1		/locus_tag="or4680"	1		locus_tag="or0162"	0
/locus_tag="or1358"	1		/locus_tag="or4681"	1		locus_tag="or0163"	1
/locus_tag="or1359"	1		/locus_tag="or4682"	1		locus_tag="or0164"	1
/locus_tag="or1360"	1		/locus_tag="or4683"	0		locus_tag="or0165"	1
/locus_tag="or1361"	1		/locus_tag="or4684"	1		locus_tag="or0166"	1
/locus_tag="or1362"	1		/locus_tag="or4685"	0		locus_tag="or0167"	1
/locus_tag="or1363"	1		/locus_tag="or4686"	0		locus_tag="or0168"	0
/locus_tag="or1364"	1		/locus_tag="or4687"	1		locus_tag="or0169"	0
/locus_tag="or1365"	1		/locus_tag="or4688"	1		locus_tag="or0170"	0
/locus_tag="or1366"	1		/locus_tag="or4689"	1		locus_tag="or0171"	0
/locus_tag="or1367"	1		/locus_tag="or4690"	1		locus_tag="or0172"	0
/locus_tag="or1368"	1		/locus_tag="or4691"	1		locus_tag="or0173"	0
/locus_tag="or1369"	1		/locus_tag="or4692"	1		locus_tag="or0174"	0
/locus_tag="or1370"	1		/locus_tag="or4693"	1		locus_tag="or0175"	0
/locus_tag="or1371"	1		/locus_tag="or4694"	1		locus_tag="or0176"	0
/locus_tag="or1372"	1		/locus_tag="or4695"	1		locus_tag="or0177"	0
/locus_tag="or1373"	1		/locus_tag="or4696"	1		locus_tag="or0178"	0
/locus_tag="or1374"	1		/locus_tag="or4697"	1		locus_tag="or0179"	0
/locus_tag="or1375"	1		/locus_tag="or4698"	1		locus_tag="or0180"	0
/locus_tag="or1376"	1		/locus_tag="or4699"	0		locus_tag="or0181"	0
/locus_tag="or1377"	1		/locus_tag="or4700"	0		locus_tag="or0182"	0
/locus_tag="or1378"	1		/locus_tag="or4701"	0		locus_tag="or0183"	0
/locus_tag="or1379"	1		/locus_tag="or4702"	0		locus_tag="or0184"	0
/locus_tag="or1380"	1		/locus_tag="or4703"	0		locus_tag="or0185"	0
/locus_tag="or1381"	1		/locus_tag="or4704"	0		locus_tag="or0186"	0
/locus_tag="or1382"	1		/locus_tag="or4705"	0		locus_tag="or0187"	0
/locus_tag="or1383"	0		/locus_tag="or4706"	0		locus_tag="or0188"	0
/locus_tag="or1384"	0		/locus_tag="or4707"	0		locus_tag="or0189"	0
/locus_tag="or1385"	0		/locus_tag="or4708"	0		locus_tag="or0190"	0
/locus_tag="or1386"	0		/locus_tag="or4709"	0		locus_tag="or0191"	0
/locus_tag="or1387"	0		/locus_tag="or4710"	0		locus_tag="or0192"	0
/locus_tag="or1388"	0		/locus_tag="or4711"	0		locus_tag="or0193"	0
/locus_tag="or1389"	0		/locus_tag="or4712"	0		locus_tag="or0194"	0
/locus_tag="or1390"	0		/locus_tag="or4713"	0		locus_tag="or0195"	0
/locus_tag="or1391"	1		/locus_tag="or4714"	0		locus_tag="or0196"	0
/locus_tag="or1392"	1		/locus_tag="or4715"	0		locus_tag="or0197"	0
/locus_tag="or1393"	1		/locus_tag="or4716"	0		locus_tag="or0198"	0
/locus_tag="or1394"	1		/locus_tag="or4717"	1		locus_tag="or0199"	0
/locus_tag="or1395"	1		/locus_tag="or4718"	0		locus_tag="or0200"	0
/locus_tag="or1396"	1		/locus_tag="or4719"	0		locus_tag="or0201"	1
/locus_tag="or1397"	1		/locus_tag="or4720"	1		locus_tag="or0202"	1
/locus_tag="or1398"	0		/locus_tag="or4721"	1		locus_tag="or0203"	1
/locus_tag="or1399"	0		/locus_tag="or4722"	1		locus_tag="or0204"	1
/locus_tag="or1400"	0		/locus_tag="or4723"	1		locus_tag="or0205"	1
/locus_tag="or1401"	0		/locus_tag="or4724"	1		locus_tag="or0206"	1
/locus_tag="or1402"	0		/locus_tag="or4725"	1		locus_tag="or0207"	1
/locus_tag="or1403"	0		/locus_tag="or4726"	1		locus_tag="or0208"	0
/locus_tag="or1404"	1		/locus_tag="or4727"	0		locus_tag="or0209"	1
/locus_tag="or1405"	1		/locus_tag="or4728"	0		locus_tag="or0210"	1
/locus_tag="or1406"	1		/locus_tag="or4729"	0		locus_tag="or0211"	1
/locus_tag="or1407"	1		/locus_tag="or4730"	0		locus_tag="or0212"	1
/locus_tag="or1408"	1		/locus_tag="or4731"	0		locus_tag="or0213"	0
/locus_tag="or1409"	1		/locus_tag="or4732"	1		locus_tag="or0214"	0
/locus_tag="or1410"	1		/locus_tag="or4733"	0		locus_tag="or0215"	0
/locus_tag="or1411"	1		/locus_tag="or4734"	0		locus_tag="or0216"	0
/locus_tag="or1412"	1		/locus_tag="or4735"	1		locus_tag="or0217"	0
/locus_tag="or1413"	1		/locus_tag="or4736"	1		locus_tag="or0218"	0
/locus_tag="or1414"	1		/locus_tag="or4737"	1		locus_tag="or0219"	0
/locus_tag="or1415"	1		/locus_tag="or4738"	1		locus_tag="or0220"	0
/locus_tag="or1416"	1		/locus_tag="or4739"	1		locus_tag="or0221"	1
/locus_tag="or1417"	1		/locus_tag="or4740"	1		locus_tag="or0222"	1
/locus_tag="or1418"	1		/locus_tag="or4741"	1		locus_tag="or0223"	1
/locus_tag="or1419"	1		/locus_tag="or4742"	1		locus_tag="or0224"	1
/locus_tag="or1420"	1		/locus_tag="or4743"	1		locus_tag="or0225"	1
/locus_tag="or1421"	1		/locus_tag="or4744"	1		locus_tag="or0226"	1
/locus_tag="or1422"	1		/locus_tag="or4745"	0		locus_tag="or0227"	1
/locus_tag="or1423"	1		/locus_tag="or4746"	1		locus_tag="or0228"	1
/locus_tag="or1424"	1		/locus_tag="or4747"	1		locus_tag="or0229"	1
/locus_tag="or1425"	1		/locus_tag="or4748"	1		locus_tag="or0230"	1
/locus_tag="or1426"	1		/locus_tag="or4749"	0		locus_tag="or0231"	1
/locus_tag="or1427"	1		/locus_tag="or4750"	1		locus_tag="or0232"	1
/locus_tag="or1428"	1		/locus_tag="or4751"	0		locus_tag="or0233"	1
/locus_tag="or1429"	1		/locus_tag="or4752"	0		locus_tag="or0234"	1
/locus_tag="or1430"	1		/locus_tag="or4753"	0		locus_tag="or0235"	1
/locus_tag="or1431"	1		/locus_tag="or4754"	0		locus_tag="or0236"	1
/locus_tag="or1432"	1		/locus_tag="or4755"	0		locus_tag="or0237"	1
/locus_tag="or1433"	1		/locus_tag="or4756"	0		locus_tag="or0238"	1
/locus_tag="or1434"	1		/locus_tag="or4757"	0		locus_tag="or0239"	1
/locus_tag="or1435"	1		/locus_tag="or4758"	0		locus_tag="or0240"	1
/locus_tag="or1436"	1		/locus_tag="or4759"	0		locus_tag="or0241"	1
/locus_tag="or1437"	1		/locus_tag="or4760"	0		locus_tag="or0242"	0
/locus_tag="or1438"	1		/locus_tag="or4761"	0		locus_tag="or0243"	0
/locus_tag="or1439"	1		/locus_tag="or4762"	0		locus_tag="or0244"	1
/locus_tag="or1440"	1		/locus_tag="or4763"	1		locus_tag="or0245"	1
/locus_tag="or1441"	1		/locus_tag="or4764"	1		locus_tag="or0246"	1
/locus_tag="or1442"	1		/locus_tag="or4765"	1		locus_tag="or0247"	1
/locus_tag="or1443"	1		/locus_tag="or4766"	1		locus_tag="or0248"	1
/locus_tag="or1444"	1		/locus_tag="or4767"	1		locus_tag="or0249"	1
/locus_tag="or1445"	1		/locus_tag="or4768"	1		locus_tag="or0250"	1
/locus_tag="or1446"	1		/locus_tag="or4769"	1		locus_tag="or0251"	1
/locus_tag="or1447"	1		/locus_tag="or4770"	1		locus_tag="or0252"	0
/locus_tag="or1448"	1		/locus_tag="or4771"	1		locus_tag="or0253"	0
/locus_tag="or1449"	1		/locus_tag="or4772"	1		locus_tag="or0254"	0
/locus_tag="or1450"	1		/locus_tag="or4773"	1		locus_tag="or0255"	0
/locus_tag="or1451"	1		/locus_tag="or4774"	1		locus_tag="or0256"	0
/locus_tag="or1452"	1		/locus_tag="or4775"	1		locus_tag="or0257"	0
/locus_tag="or1453"	1		/locus_tag="or4776"	0		locus_tag="or0258"	0
/locus_tag="or1454"	1		/locus_tag="or4777"	1		locus_tag="or0259"	0
/locus_tag="or1455"	1		/locus_tag="or4778"	1		locus_tag="or0260"	0
/locus_tag="or1456"	1		/locus_tag="or4779"	0		locus_tag="or0261"	0
/locus_tag="or1457"	1		/locus_tag="or4780"	0		locus_tag="or0262"	0
/locus_tag="or1458"	1		/locus_tag="or4781"	0		locus_tag="or0263"	0
/locus_tag="or1459"	1		/locus_tag="or4782"	0		locus_tag="or0264"	0
/locus_tag="or1460"	1		/locus_tag="or4783"	1		locus_tag="or0265"	1
/locus_tag="or1461"	1		/locus_tag="or4784"	1		locus_tag="or0266"	1
/locus_tag="or1462"	1		/locus_tag="or4785"	1		locus_tag="or0267"	0
/locus_tag="or1463"	1		/locus_tag="or4786"	1		locus_tag="or0268"	0
/locus_tag="or1464"	1		/locus_tag="or4787"	1		locus_tag="or0269"	0
/locus_tag="or1465"	1		/locus_tag="or4788"	0		locus_tag="or0270"	0
/locus_tag="or1466"	1		/locus_tag="or4789"	1		locus_tag="or0271"	0
/locus_tag="or1467"	1		/locus_tag="or4790"	0		locus_tag="or0272"	1
/locus_tag="or1468"	1		/locus_tag="or4791"	0		locus_tag="or0273"	1
/locus_tag="or1469"	1		/locus_tag="or4792"	0		locus_tag="or0274"	1
/locus_tag="or1470"	1		/locus_tag="or4793"	1		locus_tag="or0275"	1
/locus_tag="or1471"	1		/locus_tag="or4794"	1		locus_tag="or0276"	1
/locus_tag="or1472"	1		/locus_tag="or4795"	1		locus_tag="or0277"	1
/locus_tag="or1473"	1		/locus_tag="or4796"	1		locus_tag="or0278"	1
/locus_tag="or1474"	1		/locus_tag="or4797"	1		locus_tag="or0279"	1
/locus_tag="or1475"	0		/locus_tag="or4798"	1		locus_tag="or0280"	0
/locus_tag="or1476"	0		/locus_tag="or4799"	1		locus_tag="or0281"	0
/locus_tag="or1477"	0		/locus_tag="or4800"	1		locus_tag="or0282"	0
/locus_tag="or1478"	1		/locus_tag="or4801"	1		locus_tag="or0283"	0
/locus_tag="or1479"	1		/locus_tag="or4802"	1		locus_tag="or0284"	1
/locus_tag="or1480"	1		/locus_tag="or4803"	1		locus_tag="or0285"	1
/locus_tag="or1481"	0		/locus_tag="or4804"	1		locus_tag="or0286"	1
/locus_tag="or1482"	0		/locus_tag="or4805"	1		locus_tag="or0287"	1
/locus_tag="or1483"	0		/locus_tag="or4806"	1		locus_tag="or0288"	1
/locus_tag="or1484"	1		/locus_tag="or4807"	1		locus_tag="or0289"	1
/locus_tag="or1485"	0		/locus_tag="or4808"	1		locus_tag="or0290"	1
/locus_tag="or1486"	0		/locus_tag="or4809"	1		locus_tag="or0291"	0
/locus_tag="or1487"	0		/locus_tag="or4810"	1		locus_tag="or0292"	0
/locus_tag="or1488"	0		/locus_tag="or4811"	1		locus_tag="or0293"	0
/locus_tag="or1489"	0		/locus_tag="or4812"	1		locus_tag="or0294"	0
/locus_tag="or1490"	0		/locus_tag="or4813"	1		locus_tag="or0295"	0
/locus_tag="or1491"	0		/locus_tag="or4814"	1		locus_tag="or0296"	0
/locus_tag="or1492"	0		/locus_tag="or4815"	1		locus_tag="or0297"	0
/locus_tag="or1493"	0		/locus_tag="or4816"	1		locus_tag="or0298"	0
/locus_tag="or1494"	0		/locus_tag="or4817"	1		locus_tag="or0299"	0
/locus_tag="or1495"	0		/locus_tag="or4818"	1		locus_tag="or0300"	0
/locus_tag="or1496"	1		/locus_tag="or4819"	1		locus_tag="or0301"	0
/locus_tag="or1497"	1		/locus_tag="or4820"	1		locus_tag="or0302"	0
/locus_tag="or1498"	1		/locus_tag="or4821"	1		locus_tag="or0303"	0
/locus_tag="or1499"	1		/locus_tag="or4822"	1		locus_tag="or0304"	0
/locus_tag="or1500"	0		/locus_tag="or4823"	1		locus_tag="or0305"	0
/locus_tag="or1501"	0		/locus_tag="or4824"	1		locus_tag="or0306"	1
/locus_tag="or1502"	0		/locus_tag="or4825"	1		locus_tag="or0307"	0
/locus_tag="or1503"	0		/locus_tag="or4826"	1		locus_tag="or0308"	0
/locus_tag="or1504"	0		/locus_tag="or4827"	1		locus_tag="or0309"	0
/locus_tag="or1505"	0		/locus_tag="or4828"	1		locus_tag="or0310"	0
/locus_tag="or1506"	0		/locus_tag="or4829"	1		locus_tag="or0311"	0
/locus_tag="or1507"	0		/locus_tag="or4830"	1		locus_tag="or0312"	0
/locus_tag="or1508"	0		/locus_tag="or4831"	1		locus_tag="or0313"	0
/locus_tag="or1509"	0		/locus_tag="or4832"	1		locus_tag="or0314"	0
/locus_tag="or1510"	0		/locus_tag="or4833"	0		locus_tag="or0315"	0
/locus_tag="or1511"	0		/locus_tag="or4834"	0		locus_tag="or0316"	0
/locus_tag="or1512"	0		/locus_tag="or4835"	0		locus_tag="or0317"	0
/locus_tag="or1513"	1		/locus_tag="or4836"	1		locus_tag="or0318"	0
/locus_tag="or1514"	1		/locus_tag="or4837"	1		locus_tag="or0319"	0
/locus_tag="or1515"	1		/locus_tag="or4838"	1		locus_tag="or0320"	0
/locus_tag="or1516"	1		/locus_tag="or4839"	1		locus_tag="or0321"	0
/locus_tag="or1517"	1		/locus_tag="or4840"	1		locus_tag="or0322"	0
/locus_tag="or1518"	1		/locus_tag="or4841"	1		locus_tag="or0323"	0
/locus_tag="or1519"	1		/locus_tag="or4842"	1		locus_tag="or0324"	0
/locus_tag="or1520"	1		/locus_tag="or4843"	1		locus_tag="or0325"	0
/locus_tag="or1521"	1		/locus_tag="or4844"	1		locus_tag="or0326"	1
/locus_tag="or1522"	1		/locus_tag="or4845"	1		locus_tag="or0327"	1
/locus_tag="or1523"	1		/locus_tag="or4846"	1		locus_tag="or0328"	1
/locus_tag="or1524"	1		/locus_tag="or4847"	1		locus_tag="or0329"	1
/locus_tag="or1525"	1		/locus_tag="or4848"	1		locus_tag="or0330"	1
/locus_tag="or1526"	1		/locus_tag="or4849"	1		locus_tag="or0331"	1
/locus_tag="or1527"	1		/locus_tag="or4850"	1		locus_tag="or0332"	0
/locus_tag="or1528"	1		/locus_tag="or4851"	1		locus_tag="or0333"	0
/locus_tag="or1529"	1		/locus_tag="or4852"	1		locus_tag="or0334"	0
/locus_tag="or1530"	1		/locus_tag="or4853"	1		locus_tag="or0335"	0
/locus_tag="or1531"	1		/locus_tag="or4854"	1		locus_tag="or0336"	0
/locus_tag="or1532"	1		/locus_tag="or4855"	1		locus_tag="or0337"	0
/locus_tag="or1533"	1		/locus_tag="or4856"	1		locus_tag="or0338"	0
/locus_tag="or1534"	1		/locus_tag="or4857"	1		locus_tag="or0339"	0
/locus_tag="or1535"	1		/locus_tag="or4858"	0		locus_tag="or0340"	0
/locus_tag="or1536"	1		/locus_tag="or4859"	0		locus_tag="or0341"	0
/locus_tag="or1537"	1		/locus_tag="or4860"	1		locus_tag="or0342"	1
/locus_tag="or1538"	1		/locus_tag="or4861"	1		locus_tag="or0343"	1
/locus_tag="or1539"	1		/locus_tag="or4862"	1		locus_tag="or0344"	0
/locus_tag="or1540"	1		/locus_tag="or4863"	1		locus_tag="or0345"	1
/locus_tag="or1541"	1		/locus_tag="or4864"	1		locus_tag="or0346"	1
/locus_tag="or1542"	1		/locus_tag="or4865"	1		locus_tag="or0347"	1
/locus_tag="or1543"	1		/locus_tag="or4866"	1		locus_tag="or0348"	0
/locus_tag="or1544"	1		/locus_tag="or4867"	1		locus_tag="or0349"	0
/locus_tag="or1545"	1		/locus_tag="or4868"	1		locus_tag="or0350"	0
/locus_tag="or1546"	1		/locus_tag="or4869"	1		locus_tag="or0351"	0
/locus_tag="or1547"	1		/locus_tag="or4870"	1		locus_tag="or0352"	0
/locus_tag="or1548"	1		/locus_tag="or4871"	1		locus_tag="or0353"	1
/locus_tag="or1549"	1		/locus_tag="or4872"	1		locus_tag="or0354"	0
/locus_tag="or1550"	1		/locus_tag="or4873"	1		locus_tag="or0355"	0
/locus_tag="or1551"	1		/locus_tag="or4874"	1		locus_tag="or0356"	0
/locus_tag="or1552"	1		/locus_tag="or4875"	1		locus_tag="or0357"	0
/locus_tag="or1553"	1		/locus_tag="or4876"	1		locus_tag="or0358"	1
/locus_tag="or1554"	1		/locus_tag="or4877"	1		locus_tag="or0359"	1
/locus_tag="or1555"	1		/locus_tag="or4878"	1		locus_tag="or0360"	1
/locus_tag="or1556"	1		/locus_tag="or4879"	1		locus_tag="or0361"	1
/locus_tag="or1557"	1		/locus_tag="or4880"	1		locus_tag="or0362"	1
/locus_tag="or1558"	1		/locus_tag="or4881"	1		locus_tag="or0363"	1
/locus_tag="or1559"	1		/locus_tag="or4882"	1		locus_tag="or0364"	0
/locus_tag="or1560"	1		/locus_tag="or4883"	1		locus_tag="or0365"	1
/locus_tag="or1561"	1		/locus_tag="or4884"	1		locus_tag="or0366"	0
/locus_tag="or1562"	1		/locus_tag="or4885"	1		locus_tag="or0367"	1
/locus_tag="or1563"	1		/locus_tag="or4886"	0		locus_tag="or0368"	1
/locus_tag="or1564"	1		/locus_tag="or4887"	1		locus_tag="or0369"	1
/locus_tag="or1565"	1		/locus_tag="or4888"	1		locus_tag="or0370"	1
/locus_tag="or1566"	1		/locus_tag="or4889"	1		locus_tag="or0371"	0
/locus_tag="or1567"	1		/locus_tag="or4890"	1		locus_tag="or0372"	0
/locus_tag="or1568"	1		/locus_tag="or4891"	1		locus_tag="or0373"	0
/locus_tag="or1569"	1		/locus_tag="or4892"	1		locus_tag="or0374"	1
/locus_tag="or1570"	1		/locus_tag="or4893"	1		locus_tag="or0375"	0
/locus_tag="or1571"	1		/locus_tag="or4894"	1		locus_tag="or0376"	0
/locus_tag="or1572"	1		/locus_tag="or4895"	1		locus_tag="or0377"	0
/locus_tag="or1573"	1		/locus_tag="or4896"	1		locus_tag="or0378"	0
/locus_tag="or1574"	1		/locus_tag="or4897"	1		locus_tag="or0379"	1
/locus_tag="or1575"	1		/locus_tag="or4898"	1		locus_tag="or0380"	0
/locus_tag="or1576"	1		/locus_tag="or4899"	1		locus_tag="or0381"	1
/locus_tag="or1577"	1		/locus_tag="or4900"	1		locus_tag="or0382"	0
/locus_tag="or1578"	1		/locus_tag="or4901"	1		locus_tag="or0383"	1
/locus_tag="or1579"	1		/locus_tag="or4902"	1		locus_tag="or0384"	1
/locus_tag="or1580"	1		/locus_tag="or4903"	1		locus_tag="or0385"	0
/locus_tag="or1581"	1		/locus_tag="or4904"	1		locus_tag="or0386"	0
/locus_tag="or1582"	1		/locus_tag="or4905"	1		locus_tag="or0387"	1
/locus_tag="or1583"	1		/locus_tag="or4906"	1		locus_tag="or0388"	0
/locus_tag="or1584"	1		/locus_tag="or4907"	1		locus_tag="or0389"	0
/locus_tag="or1585"	1		/locus_tag="or4908"	1		locus_tag="or0390"	0
/locus_tag="or1586"	1		/locus_tag="or4909"	0		locus_tag="or0391"	0
/locus_tag="or1587"	1		/locus_tag="or4910"	0		locus_tag="or0392"	0
/locus_tag="or1588"	1		/locus_tag="or4911"	0		locus_tag="or0393"	1
/locus_tag="or1589"	1		/locus_tag="or4912"	0		locus_tag="or0394"	1
/locus_tag="or1590"	1		/locus_tag="or4913"	0		locus_tag="or0395"	1
/locus_tag="or1591"	1		/locus_tag="or4914"	0		locus_tag="or0396"	1
/locus_tag="or1592"	1		/locus_tag="or4915"	1		locus_tag="or0397"	1
/locus_tag="or1593"	1		/locus_tag="or4916"	1		locus_tag="or0398"	1
/locus_tag="or1594"	1		/locus_tag="or4917"	1		locus_tag="or0399"	1
/locus_tag="or1595"	1		/locus_tag="or4918"	1		locus_tag="or0400"	1
/locus_tag="or1596"	1		/locus_tag="or4919"	1		locus_tag="or0401"	1
/locus_tag="or1597"	1		/locus_tag="or4920"	1		locus_tag="or0402"	1
/locus_tag="or1598"	1		/locus_tag="or4921"	1		locus_tag="or0403"	1
/locus_tag="or1599"	1		/locus_tag="or4922"	1		locus_tag="or0404"	0
/locus_tag="or1600"	1		/locus_tag="or4923"	1		locus_tag="or0405"	0
/locus_tag="or1601"	1		/locus_tag="or4924"	1		locus_tag="or0406"	0
/locus_tag="or1602"	1		/locus_tag="or4925"	1		locus_tag="or0407"	1
/locus_tag="or1603"	1		/locus_tag="or4926"	1		locus_tag="or0408"	1
/locus_tag="or1604"	1		/locus_tag="or4927"	1		locus_tag="or0409"	1
/locus_tag="or1605"	1		/locus_tag="or4928"	1		locus_tag="or0410"	1
/locus_tag="or1606"	1		/locus_tag="or4929"	1		locus_tag="or0411"	0
/locus_tag="or1607"	1		/locus_tag="or4930"	1		locus_tag="or0412"	1
/locus_tag="or1608"	1		/locus_tag="or4931"	1		locus_tag="or0413"	0
/locus_tag="or1609"	1		/locus_tag="or4932"	1		locus_tag="or0414"	0
/locus_tag="or1610"	1		/locus_tag="or4933"	1		locus_tag="or0415"	0
/locus_tag="or1611"	1		/locus_tag="or4934"	1		locus_tag="or0416"	0
/locus_tag="or1612"	1		/locus_tag="or4935"	1		locus_tag="or0417"	1
/locus_tag="or1613"	1		/locus_tag="or4936"	1		locus_tag="or0418"	1
/locus_tag="or1614"	1		/locus_tag="or4937"	1		locus_tag="or0419"	0
/locus_tag="or1615"	1		/locus_tag="or4938"	1		locus_tag="or0420"	0
/locus_tag="or1616"	1		/locus_tag="or4939"	1		locus_tag="or0421"	1
/locus_tag="or1617"	1		/locus_tag="or4940"	1		locus_tag="or0422"	1
/locus_tag="or1618"	1		/locus_tag="or4941"	1		locus_tag="or0423"	0
/locus_tag="or1619"	1		/locus_tag="or4942"	1		locus_tag="or0424"	1
/locus_tag="or1620"	1		/locus_tag="or4943"	1		locus_tag="or0425"	1
/locus_tag="or1621"	1		/locus_tag="or4944"	1		locus_tag="or0426"	1
/locus_tag="or1622"	1		/locus_tag="or4945"	1		locus_tag="or0427"	1
/locus_tag="or1623"	1		/locus_tag="or4946"	1		locus_tag="or0428"	1
/locus_tag="or1624"	1		/locus_tag="or4947"	1		locus_tag="or0429"	1
/locus_tag="or1625"	1		/locus_tag="or4948"	1		locus_tag="or0430"	1
/locus_tag="or1626"	1		/locus_tag="or4949"	1		locus_tag="or0431"	0
/locus_tag="or1627"	1		/locus_tag="or4950"	1		locus_tag="or0432"	1
/locus_tag="or1628"	1		/locus_tag="or4951"	1		locus_tag="or0433"	1
/locus_tag="or1629"	1		/locus_tag="or4952"	1		locus_tag="or0434"	0
/locus_tag="or1630"	1		/locus_tag="or4953"	1		locus_tag="or0435"	0
/locus_tag="or1631"	1		/locus_tag="or4954"	1		locus_tag="or0436"	0
/locus_tag="or1632"	1		/locus_tag="or4955"	1		locus_tag="or0437"	0
/locus_tag="or1633"	1		/locus_tag="or4956"	1		locus_tag="or0438"	0
/locus_tag="or1634"	1		/locus_tag="or4957"	1		locus_tag="or0439"	0
/locus_tag="or1635"	1		/locus_tag="or4958"	1		locus_tag="or0440"	1
/locus_tag="or1636"	1		/locus_tag="or4959"	1		locus_tag="or0441"	1
/locus_tag="or1637"	1		/locus_tag="or4960"	1		locus_tag="or0442"	1
/locus_tag="or1638"	1		/locus_tag="or4961"	1		locus_tag="or0443"	0
/locus_tag="or1639"	1		/locus_tag="or4962"	1		locus_tag="or0444"	0
/locus_tag="or1640"	1		/locus_tag="or4963"	1		locus_tag="or0445"	0
/locus_tag="or1641"	1		/locus_tag="or4964"	1		locus_tag="or0446"	0
/locus_tag="or1642"	1		/locus_tag="or4965"	1		locus_tag="or0447"	1
/locus_tag="or1643"	1		/locus_tag="or4966"	1		locus_tag="or0448"	1
/locus_tag="or1644"	1		/locus_tag="or4967"	1		locus_tag="or0449"	1
/locus_tag="or1645"	1		/locus_tag="or4968"	1		locus_tag="or0450"	1
/locus_tag="or1646"	1		/locus_tag="or4969"	1		locus_tag="or0451"	1
/locus_tag="or1647"	1		/locus_tag="or4970"	1		locus_tag="or0452"	0
/locus_tag="or1648"	1		/locus_tag="or4971"	1		locus_tag="or0453"	0
/locus_tag="or1649"	1		/locus_tag="or4972"	1		locus_tag="or0454"	0
/locus_tag="or1650"	1		/locus_tag="or4973"	1		locus_tag="or0455"	0
/locus_tag="or1651"	1		/locus_tag="or4974"	1		locus_tag="or0456"	1
/locus_tag="or1652"	1		/locus_tag="or4975"	1		locus_tag="or0457"	1
/locus_tag="or1653"	1		/locus_tag="or4976"	1		locus_tag="or0458"	1
/locus_tag="or1654"	1		/locus_tag="or4977"	0		locus_tag="or0459"	1
/locus_tag="or1655"	1		/locus_tag="or4978"	1		locus_tag="or0460"	1
/locus_tag="or1656"	1		/locus_tag="or4979"	1		locus_tag="or0461"	1
/locus_tag="or1657"	1		/locus_tag="or4980"	1		locus_tag="or0462"	1
/locus_tag="or1658"	1		/locus_tag="or4981"	1		locus_tag="or0463"	1
/locus_tag="or1659"	1		/locus_tag="or4982"	1		locus_tag="or0464"	1
/locus_tag="or1660"	1		/locus_tag="or4983"	1		locus_tag="or0465"	1
/locus_tag="or1661"	1		/locus_tag="or4984"	1		locus_tag="or0466"	1
/locus_tag="or1662"	1		/locus_tag="or4985"	1		locus_tag="or0467"	1
/locus_tag="or1663"	1		/locus_tag="or4986"	1		locus_tag="or0468"	1
/locus_tag="or1664"	1		/locus_tag="or4987"	1		locus_tag="or0469"	1
/locus_tag="or1665"	1		/locus_tag="or4988"	1		locus_tag="or0470"	1
/locus_tag="or1666"	1		/locus_tag="or4989"	1		locus_tag="or0471"	1
/locus_tag="or1667"	1		/locus_tag="or4990"	1		locus_tag="or0472"	1
/locus_tag="or1668"	1		/locus_tag="or4991"	1		locus_tag="or0473"	1
/locus_tag="or1669"	1		/locus_tag="or4992"	0		locus_tag="or0474"	1
/locus_tag="or1670"	1		/locus_tag="or4993"	0		locus_tag="or0475"	1
/locus_tag="or1671"	1		/locus_tag="or4994"	0		locus_tag="or0476"	1
/locus_tag="or1672"	1		/locus_tag="or4995"	0		locus_tag="or0477"	1
/locus_tag="or1673"	1		/locus_tag="or4996"	0		locus_tag="or0478"	1
/locus_tag="or1674"	1		/locus_tag="or4997"	0		locus_tag="or0479"	1
/locus_tag="or1675"	1		/locus_tag="or4998"	1		locus_tag="or0480"	1
/locus_tag="or1676"	1		/locus_tag="or4999"	1		locus_tag="or0481"	1
/locus_tag="or1677"	1		/locus_tag="or5000"	1		locus_tag="or0482"	1
/locus_tag="or1678"	1		/locus_tag="or5001"	1		locus_tag="or0483"	1
/locus_tag="or1679"	1		/locus_tag="or5002"	1		locus_tag="or0484"	1
/locus_tag="or1680"	1		/locus_tag="or5003"	1		locus_tag="or0485"	1
/locus_tag="or1681"	1		/locus_tag="or5004"	1		locus_tag="or0486"	1
/locus_tag="or1682"	1		/locus_tag="or5005"	1		locus_tag="or0487"	1
/locus_tag="or1683"	1		/locus_tag="or5006"	1		locus_tag="or0488"	1
/locus_tag="or1684"	1		/locus_tag="or5007"	0		locus_tag="or0489"	1
/locus_tag="or1685"	1		/locus_tag="or5008"	1		locus_tag="or0490"	1
/locus_tag="or1686"	1		/locus_tag="or5009"	1		locus_tag="or0491"	1
/locus_tag="or1687"	1		/locus_tag="or5010"	1		locus_tag="or0492"	1
/locus_tag="or1688"	1		/locus_tag="or5011"	1		locus_tag="or0493"	1
/locus_tag="or1689"	1		/locus_tag="or5012"	0		locus_tag="or0494"	1
/locus_tag="or1690"	1		/locus_tag="or5013"	1		locus_tag="or0495"	1
/locus_tag="or1691"	1		/locus_tag="or5014"	0		locus_tag="or0496"	1
/locus_tag="or1692"	1		/locus_tag="or5015"	1		locus_tag="or0497"	1
/locus_tag="or1693"	1		/locus_tag="or5016"	1		locus_tag="or0498"	1
/locus_tag="or1694"	1		/locus_tag="or5017"	1		locus_tag="or0499"	1
/locus_tag="or1695"	1		/locus_tag="or5018"	1		locus_tag="or0500"	1
/locus_tag="or1696"	1		/locus_tag="or5019"	1		locus_tag="or0501"	1
/locus_tag="or1697"	1		/locus_tag="or5020"	1		locus_tag="or0502"	1
/locus_tag="or1698"	1		/locus_tag="or5021"	1		locus_tag="or0503"	1
/locus_tag="or1699"	1		/locus_tag="or5022"	0		locus_tag="or0504"	0
/locus_tag="or1700"	1		/locus_tag="or5023"	1		locus_tag="or0505"	1
/locus_tag="or1701"	1		/locus_tag="or5024"	1		locus_tag="or0506"	0
/locus_tag="or1702"	1		/locus_tag="or5025"	0		locus_tag="or0507"	0
/locus_tag="or1703"	1		/locus_tag="or5026"	1		locus_tag="or0508"	1
/locus_tag="or1704"	1		/locus_tag="or5027"	1		locus_tag="or0509"	1
/locus_tag="or1705"	1		/locus_tag="or5028"	1		locus_tag="or0510"	1
/locus_tag="or1706"	1		/locus_tag="or5029"	1		locus_tag="or0511"	1
/locus_tag="or1707"	1		/locus_tag="or5030"	1		locus_tag="or0512"	1
/locus_tag="or1708"	1		/locus_tag="or5031"	1		locus_tag="or0513"	1
/locus_tag="or1709"	1		/locus_tag="or5032"	1		locus_tag="or0514"	0
/locus_tag="or1710"	1		/locus_tag="or5033"	1		locus_tag="or0515"	0
/locus_tag="or1711"	1		/locus_tag="or5034"	1		locus_tag="or0516"	0
/locus_tag="or1712"	1		/locus_tag="or5035"	1		locus_tag="or0517"	1
/locus_tag="or1713"	1		/locus_tag="or5036"	1		locus_tag="or0518"	1
/locus_tag="or1714"	1		/locus_tag="or5037"	1		locus_tag="or0519"	1
/locus_tag="or1715"	1		/locus_tag="or5038"	1		locus_tag="or0520"	1
/locus_tag="or1716"	1		/locus_tag="or5039"	1		locus_tag="or0521"	1
/locus_tag="or1717"	1		/locus_tag="or5040"	0		locus_tag="or0522"	1
/locus_tag="or1718"	1		/locus_tag="or5041"	0		locus_tag="or0523"	1
/locus_tag="or1719"	0		/locus_tag="or5042"	0		locus_tag="or0524"	1
/locus_tag="or1720"	0		/locus_tag="or5043"	0		locus_tag="or0525"	1
/locus_tag="or1721"	0		/locus_tag="or5044"	0		locus_tag="or0526"	1
/locus_tag="or1722"	0		/locus_tag="or5045"	0		locus_tag="or0527"	0
/locus_tag="or1723"	1		/locus_tag="or5046"	0		locus_tag="or0528"	1
/locus_tag="or1724"	1		/locus_tag="or5047"	1		locus_tag="or0529"	0
/locus_tag="or1725"	1		/locus_tag="or5048"	1		locus_tag="or0530"	0
/locus_tag="or1726"	1		/locus_tag="or5049"	1		locus_tag="or0531"	1
/locus_tag="or1727"	1		/locus_tag="or5050"	1		locus_tag="or0532"	0
/locus_tag="or1728"	1		/locus_tag="or5051"	1		locus_tag="or0533"	0
/locus_tag="or1729"	1		/locus_tag="or5052"	1		locus_tag="or0534"	0
/locus_tag="or1730"	1		/locus_tag="or5053"	1		locus_tag="or0535"	0
/locus_tag="or1731"	1		/locus_tag="or5054"	1		locus_tag="or0536"	0
/locus_tag="or1732"	1		/locus_tag="or5055"	1		locus_tag="or0537"	0
/locus_tag="or1733"	1		/locus_tag="or5056"	1		locus_tag="or0538"	0
/locus_tag="or1734"	1		/locus_tag="or5057"	1		locus_tag="or0539"	0
/locus_tag="or1735"	1		/locus_tag="or5058"	1		locus_tag="or0540"	0
/locus_tag="or1736"	1		/locus_tag="or5059"	1		locus_tag="or0541"	0
/locus_tag="or1737"	0		/locus_tag="or5060"	0		locus_tag="or0542"	0
/locus_tag="or1738"	0		/locus_tag="or5061"	0		locus_tag="or0543"	1
/locus_tag="or1739"	0		/locus_tag="or5062"	0		locus_tag="or0544"	1
/locus_tag="or1740"	1		/locus_tag="or5063"	1		locus_tag="or0545"	1
/locus_tag="or1741"	1		/locus_tag="or5064"	1		locus_tag="or0546"	1
/locus_tag="or1742"	1		/locus_tag="or5065"	1		locus_tag="or0547"	1
/locus_tag="or1743"	1		/locus_tag="or5066"	1		locus_tag="or0548"	1
/locus_tag="or1744"	1		/locus_tag="or5067"	1		locus_tag="or0549"	1
/locus_tag="or1745"	1		/locus_tag="or5068"	1		locus_tag="or0550"	1
/locus_tag="or1746"	1		/locus_tag="or5069"	1		locus_tag="or0551"	1
/locus_tag="or1747"	1		/locus_tag="or5070"	1		locus_tag="or0552"	1
/locus_tag="or1748"	1		/locus_tag="or5071"	1		locus_tag="or0553"	1
/locus_tag="or1749"	1		/locus_tag="or5072"	1		locus_tag="or0554"	1
/locus_tag="or1750"	1		/locus_tag="or5073"	1		locus_tag="or0555"	0
/locus_tag="or1751"	1		/locus_tag="or5074"	1		locus_tag="or0556"	0
/locus_tag="or1752"	1		/locus_tag="or5075"	1		locus_tag="or0557"	0
/locus_tag="or1753"	1		/locus_tag="or5076"	1		locus_tag="or0558"	0
/locus_tag="or1754"	0		/locus_tag="or5077"	1		locus_tag="or0559"	0
/locus_tag="or1755"	1		/locus_tag="or5078"	1		locus_tag="or0560"	1
/locus_tag="or1756"	1		/locus_tag="or5079"	1		locus_tag="or0561"	1
/locus_tag="or1757"	1		/locus_tag="or5080"	1		locus_tag="or0562"	0
/locus_tag="or1758"	1		/locus_tag="or5081"	1		locus_tag="or0563"	0
/locus_tag="or1759"	1		/locus_tag="or5082"	1		locus_tag="or0564"	0
/locus_tag="or1760"	1		/locus_tag="or5083"	1		locus_tag="or0565"	1
/locus_tag="or1761"	1		/locus_tag="or5084"	1		locus_tag="or0566"	0
/locus_tag="or1762"	1		/locus_tag="or5085"	1		locus_tag="or0567"	0
/locus_tag="or1763"	1		/locus_tag="or5086"	1		locus_tag="or0568"	0
/locus_tag="or1764"	1		/locus_tag="or5087"	1		locus_tag="or0569"	0
/locus_tag="or1765"	1		/locus_tag="or5088"	1		locus_tag="or0570"	0
/locus_tag="or1766"	1		/locus_tag="or5089"	1		locus_tag="or0571"	0
/locus_tag="or1767"	1		/locus_tag="or5090"	0		locus_tag="or0572"	0
/locus_tag="or1768"	1		/locus_tag="or5091"	1		locus_tag="or0573"	1
/locus_tag="or1769"	1		/locus_tag="or5092"	1		locus_tag="or0574"	1
/locus_tag="or1770"	1		/locus_tag="or5093"	1		locus_tag="or0575"	1
/locus_tag="or1771"	1		/locus_tag="or5094"	1		locus_tag="or0576"	1
/locus_tag="or1772"	1		/locus_tag="or5095"	0		locus_tag="or0577"	1
/locus_tag="or1773"	0		/locus_tag="or5096"	1		locus_tag="or0578"	1
/locus_tag="or1774"	1		/locus_tag="or5097"	1		locus_tag="or0579"	1
/locus_tag="or1775"	1		/locus_tag="or5098"	1		locus_tag="or0580"	1
/locus_tag="or1776"	1		/locus_tag="or5099"	1		locus_tag="or0581"	0
/locus_tag="or1777"	1		/locus_tag="or5100"	1		locus_tag="or0582"	0
/locus_tag="or1778"	1		/locus_tag="or5101"	1		locus_tag="or0583"	0
/locus_tag="or1779"	1		/locus_tag="or5102"	1		locus_tag="or0584"	0
/locus_tag="or1780"	1		/locus_tag="or5103"	1		locus_tag="or0585"	0
/locus_tag="or1781"	1		/locus_tag="or5104"	1		locus_tag="or0586"	0
/locus_tag="or1782"	1		/locus_tag="or5105"	1		locus_tag="or0587"	0
/locus_tag="or1783"	1		/locus_tag="or5106"	1		locus_tag="or0588"	0
/locus_tag="or1784"	1		/locus_tag="or5107"	1		locus_tag="or0589"	0
/locus_tag="or1785"	1		/locus_tag="or5108"	1		locus_tag="or0590"	1
/locus_tag="or1786"	1		/locus_tag="or5109"	1		locus_tag="or0591"	1
/locus_tag="or1787"	1		/locus_tag="or5110"	0		locus_tag="or0592"	1
/locus_tag="or1788"	1		/locus_tag="or5111"	1		locus_tag="or0593"	0
/locus_tag="or1789"	1		/locus_tag="or5112"	1		locus_tag="or0594"	1
/locus_tag="or1790"	1		/locus_tag="or5113"	1		locus_tag="or0595"	1
/locus_tag="or1791"	1		/locus_tag="or5114"	1		locus_tag="or0596"	1
/locus_tag="or1792"	0		/locus_tag="or5115"	1		locus_tag="or0597"	1
/locus_tag="or1793"	0		/locus_tag="or5116"	1		locus_tag="or0598"	1
/locus_tag="or1794"	0		/locus_tag="or5117"	1		locus_tag="or0599"	1
/locus_tag="or1795"	0		/locus_tag="or5118"	1		locus_tag="or0600"	1
/locus_tag="or1796"	0		/locus_tag="or5119"	1		locus_tag="or0601"	1
/locus_tag="or1797"	1		/locus_tag="or5120"	0		locus_tag="or0602"	1
/locus_tag="or1798"	1		/locus_tag="or5121"	1		locus_tag="or0603"	1
/locus_tag="or1799"	0		/locus_tag="or5122"	0		locus_tag="or0604"	1
/locus_tag="or1800"	0		/locus_tag="or5123"	0		locus_tag="or0605"	1
/locus_tag="or1801"	0		/locus_tag="or5124"	1		locus_tag="or0606"	1
/locus_tag="or1802"	0		/locus_tag="or5125"	1		locus_tag="or0607"	0
/locus_tag="or1803"	0		/locus_tag="or5126"	1		locus_tag="or0608"	0
/locus_tag="or1804"	1		/locus_tag="or5127"	1		locus_tag="or0609"	1
/locus_tag="or1805"	0		/locus_tag="or5128"	1		locus_tag="or0610"	1
/locus_tag="or1806"	0		/locus_tag="or5129"	1		locus_tag="or0611"	0
/locus_tag="or1807"	0		/locus_tag="or5130"	1		locus_tag="or0612"	0
/locus_tag="or1808"	1		/locus_tag="or5131"	1		locus_tag="or0613"	1
/locus_tag="or1809"	1		/locus_tag="or5132"	1		locus_tag="or0614"	1
/locus_tag="or1810"	1		/locus_tag="or5133"	0		locus_tag="or0615"	1
/locus_tag="or1811"	1		/locus_tag="or5134"	0		locus_tag="or0616"	1
/locus_tag="or1812"	1		/locus_tag="or5135"	1		locus_tag="or0617"	1
/locus_tag="or1813"	1		/locus_tag="or5136"	1		locus_tag="or0618"	1
/locus_tag="or1814"	1		/locus_tag="or5137"	1		locus_tag="or0619"	0
/locus_tag="or1815"	1		/locus_tag="or5138"	1		locus_tag="or0620"	0
/locus_tag="or1816"	1		/locus_tag="or5139"	1		locus_tag="or0621"	0
/locus_tag="or1817"	1		/locus_tag="or5140"	0		locus_tag="or0622"	0
/locus_tag="or1818"	1		/locus_tag="or5141"	0		locus_tag="or0623"	0
/locus_tag="or1819"	1		/locus_tag="or5142"	1		locus_tag="or0624"	0
/locus_tag="or1820"	1		/locus_tag="or5143"	1		locus_tag="or0625"	0
/locus_tag="or1821"	1		/locus_tag="or5144"	1		locus_tag="or0626"	1
/locus_tag="or1822"	1		/locus_tag="or5145"	1		locus_tag="or0627"	1
/locus_tag="or1823"	1		/locus_tag="or5146"	1		locus_tag="or0628"	1
/locus_tag="or1824"	1		/locus_tag="or5147"	0		locus_tag="or0629"	1
/locus_tag="or1825"	1		/locus_tag="or5148"	0		locus_tag="or0630"	1
/locus_tag="or1826"	1		/locus_tag="or5149"	0		locus_tag="or0631"	1
/locus_tag="or1827"	1		/locus_tag="or5150"	0		locus_tag="or0632"	1
/locus_tag="or1828"	1		/locus_tag="or5151"	0		locus_tag="or0633"	0
/locus_tag="or1829"	1		/locus_tag="or5152"	0		locus_tag="or0634"	1
/locus_tag="or1830"	1		/locus_tag="or5153"	0		locus_tag="or0635"	1
/locus_tag="or1831"	1		/locus_tag="or5154"	0		locus_tag="or0636"	1
/locus_tag="or1832"	0		/locus_tag="or5155"	1		locus_tag="or0637"	1
/locus_tag="or1833"	0		/locus_tag="or5156"	1		locus_tag="or0638"	1
/locus_tag="or1834"	0		/locus_tag="or5157"	1		locus_tag="or0639"	1
/locus_tag="or1835"	0		/locus_tag="or5158"	1		locus_tag="or0640"	1
/locus_tag="or1836"	0		/locus_tag="or5159"	1		locus_tag="or0641"	1
/locus_tag="or1837"	1		/locus_tag="or5160"	1		locus_tag="or0642"	1
/locus_tag="or1838"	1		/locus_tag="or5161"	1		locus_tag="or0643"	1
/locus_tag="or1839"	1		/locus_tag="or5162"	1		locus_tag="or0644"	0
/locus_tag="or1840"	1		/locus_tag="or5163"	1		locus_tag="or0645"	1
/locus_tag="or1841"	1		/locus_tag="or5164"	1		locus_tag="or0646"	1
/locus_tag="or1842"	1		/locus_tag="or5165"	1		locus_tag="or0647"	1
/locus_tag="or1843"	1		/locus_tag="or5166"	1		locus_tag="or0648"	1
/locus_tag="or1844"	1		/locus_tag="or5167"	1		locus_tag="or0649"	1
/locus_tag="or1845"	1		/locus_tag="or5168"	1		locus_tag="or0650"	1
/locus_tag="or1846"	0		/locus_tag="or5169"	1		locus_tag="or0651"	1
/locus_tag="or1847"	0		/locus_tag="or5170"	1		locus_tag="or0652"	1
/locus_tag="or1848"	0		/locus_tag="or5171"	1		locus_tag="or0653"	1
/locus_tag="or1849"	0		/locus_tag="or5172"	1		locus_tag="or0654"	1
/locus_tag="or1850"	0		/locus_tag="or5173"	1		locus_tag="or0655"	1
/locus_tag="or1851"	0		/locus_tag="or5174"	1		locus_tag="or0656"	1
/locus_tag="or1852"	0		/locus_tag="or5175"	1		locus_tag="or0657"	1
/locus_tag="or1853"	0		/locus_tag="or5176"	1		locus_tag="or0658"	1
/locus_tag="or1854"	0		/locus_tag="or5177"	1		locus_tag="or0659"	1
/locus_tag="or1855"	0		/locus_tag="or5178"	1		locus_tag="or0660"	1
/locus_tag="or1856"	1		/locus_tag="or5179"	1		locus_tag="or0661"	1
/locus_tag="or1857"	1		/locus_tag="or5180"	1		locus_tag="or0662"	1
/locus_tag="or1858"	1		/locus_tag="or5181"	1		locus_tag="or0663"	1
/locus_tag="or1859"	1		/locus_tag="or5182"	1		locus_tag="or0664"	1
/locus_tag="or1860"	1		/locus_tag="or5183"	0		locus_tag="or0665"	1
/locus_tag="or1861"	1		/locus_tag="or5184"	1		locus_tag="or0666"	1
/locus_tag="or1862"	1		/locus_tag="or5185"	1		locus_tag="or0667"	0
/locus_tag="or1863"	1		/locus_tag="or5186"	1		locus_tag="or0668"	1
/locus_tag="or1864"	1		/locus_tag="or5187"	1		locus_tag="or0669"	1
/locus_tag="or1865"	1		/locus_tag="or5188"	1		locus_tag="or0670"	1
/locus_tag="or1866"	1		/locus_tag="or5189"	1		locus_tag="or0671"	1
/locus_tag="or1867"	1		/locus_tag="or5190"	1		locus_tag="or0672"	0
/locus_tag="or1868"	1		/locus_tag="or5191"	1		locus_tag="or0673"	0
/locus_tag="or1869"	0		/locus_tag="or5192"	1		locus_tag="or0674"	0
/locus_tag="or1870"	1		/locus_tag="or5193"	1		locus_tag="or0675"	0
/locus_tag="or1871"	1		/locus_tag="or5194"	0		locus_tag="or0676"	0
/locus_tag="or1872"	1		/locus_tag="or5195"	0		locus_tag="or0677"	0
/locus_tag="or1873"	1		/locus_tag="or5196"	0		locus_tag="or0678"	1
/locus_tag="or1874"	1		/locus_tag="or5197"	1		locus_tag="or0679"	1
/locus_tag="or1875"	1		/locus_tag="or5198"	1		locus_tag="or0680"	1
/locus_tag="or1876"	1		/locus_tag="or5199"	1		locus_tag="or0681"	1
/locus_tag="or1877"	1		/locus_tag="or5200"	1		locus_tag="or0682"	1
/locus_tag="or1878"	1		/locus_tag="or5201"	1		locus_tag="or0683"	1
/locus_tag="or1879"	1		/locus_tag="or5202"	1		locus_tag="or0684"	1
/locus_tag="or1880"	1		/locus_tag="or5203"	1		locus_tag="or0685"	1
/locus_tag="or1881"	1		/locus_tag="or5204"	1		locus_tag="or0686"	1
/locus_tag="or1882"	1		/locus_tag="or5205"	1		locus_tag="or0687"	1
/locus_tag="or1883"	1		/locus_tag="or5206"	1		locus_tag="or0688"	0
/locus_tag="or1884"	1		/locus_tag="or5207"	1		locus_tag="or0689"	0
/locus_tag="or1885"	1		/locus_tag="or5208"	1		locus_tag="or0690"	1
/locus_tag="or1886"	1		/locus_tag="or5209"	1		locus_tag="or0691"	1
/locus_tag="or1887"	1		/locus_tag="or5210"	1		locus_tag="or0692"	1
/locus_tag="or1888"	1		/locus_tag="or5211"	1		locus_tag="or0693"	1
/locus_tag="or1889"	1		/locus_tag="or5212"	0		locus_tag="or0694"	0
/locus_tag="or1890"	1		/locus_tag="or5213"	0		locus_tag="or0695"	0
/locus_tag="or1891"	1		/locus_tag="or5214"	0		locus_tag="or0696"	0
/locus_tag="or1892"	1		/locus_tag="or5215"	0		locus_tag="or0697"	0
/locus_tag="or1893"	1		/locus_tag="or5216"	1		locus_tag="or0698"	0
/locus_tag="or1894"	1		/locus_tag="or5217"	1		locus_tag="or0699"	0
/locus_tag="or1895"	1		/locus_tag="or5218"	1		locus_tag="or0700"	0
/locus_tag="or1896"	1		/locus_tag="or5219"	1		locus_tag="or0701"	0
/locus_tag="or1897"	1		/locus_tag="or5220"	1		locus_tag="or0702"	0
/locus_tag="or1898"	1		/locus_tag="or5221"	1		locus_tag="or0703"	0
/locus_tag="or1899"	1		/locus_tag="or5222"	1		locus_tag="or0704"	0
/locus_tag="or1900"	1		/locus_tag="or5223"	1		locus_tag="or0705"	0
/locus_tag="or1901"	1		/locus_tag="or5224"	1		locus_tag="or0706"	0
/locus_tag="or1902"	1		/locus_tag="or5225"	1		locus_tag="or0707"	0
/locus_tag="or1903"	1		/locus_tag="or5226"	1		locus_tag="or0708"	0
/locus_tag="or1904"	1		/locus_tag="or5227"	0		locus_tag="or0709"	0
/locus_tag="or1905"	1		/locus_tag="or5228"	0		locus_tag="or0710"	0
/locus_tag="or1906"	1		/locus_tag="or5229"	0		locus_tag="or0711"	0
/locus_tag="or1907"	1		/locus_tag="or5230"	0		locus_tag="or0712"	0
/locus_tag="or1908"	1		/locus_tag="or5231"	0		locus_tag="or0713"	0
/locus_tag="or1909"	1		/locus_tag="or5232"	1		locus_tag="or0714"	0
/locus_tag="or1910"	1		/locus_tag="or5233"	1		locus_tag="or0715"	0
/locus_tag="or1911"	1		/locus_tag="or5234"	1		locus_tag="or0716"	0
/locus_tag="or1912"	1		/locus_tag="or5235"	1		locus_tag="or0717"	0
/locus_tag="or1913"	1		/locus_tag="or5236"	1		locus_tag="or0718"	0
/locus_tag="or1914"	1		/locus_tag="or5237"	1		locus_tag="or0719"	0
/locus_tag="or1915"	1		/locus_tag="or5238"	1		locus_tag="or0720"	0
/locus_tag="or1916"	1		/locus_tag="or5239"	0		locus_tag="or0721"	0
/locus_tag="or1917"	1		/locus_tag="or5240"	1		locus_tag="or0722"	0
/locus_tag="or1918"	1		/locus_tag="or5241"	1		locus_tag="or0723"	0
/locus_tag="or1919"	1		/locus_tag="or5242"	1		locus_tag="or0724"	0
/locus_tag="or1920"	1		/locus_tag="or5243"	1		locus_tag="or0725"	0
/locus_tag="or1921"	1		/locus_tag="or5244"	1		locus_tag="or0726"	0
/locus_tag="or1922"	1		/locus_tag="or5245"	1		locus_tag="or0727"	0
/locus_tag="or1923"	1		/locus_tag="or5246"	1		locus_tag="or0728"	0
/locus_tag="or1924"	1		/locus_tag="or5247"	1		locus_tag="or0729"	0
/locus_tag="or1925"	1		/locus_tag="or5248"	1		locus_tag="or0730"	0
/locus_tag="or1926"	1		/locus_tag="or5249"	1		locus_tag="or0731"	0
/locus_tag="or1927"	1		/locus_tag="or5250"	1		locus_tag="or0732"	0
/locus_tag="or1928"	1		/locus_tag="or5251"	1		locus_tag="or0733"	0
/locus_tag="or1929"	1		/locus_tag="or5252"	1		locus_tag="or0734"	0
/locus_tag="or1930"	1		/locus_tag="or5253"	0		locus_tag="or0735"	0
/locus_tag="or1931"	1		/locus_tag="or5254"	0		locus_tag="or0736"	0
/locus_tag="or1932"	1		/locus_tag="or5255"	1		locus_tag="or0737"	0
/locus_tag="or1933"	1		/locus_tag="or5256"	1		locus_tag="or0738"	0
/locus_tag="or1934"	1		/locus_tag="or5257"	1		locus_tag="or0739"	1
/locus_tag="or1935"	1		/locus_tag="or5258"	1		locus_tag="or0740"	1
/locus_tag="or1936"	1		/locus_tag="or5259"	1		locus_tag="or0741"	0
/locus_tag="or1937"	1		/locus_tag="or5260"	1		locus_tag="or0742"	1
/locus_tag="or1938"	1		/locus_tag="or5261"	1		locus_tag="or0743"	0
/locus_tag="or1939"	1		/locus_tag="or5262"	1		locus_tag="or0744"	0
/locus_tag="or1940"	1		/locus_tag="or5263"	1		locus_tag="or0745"	0
/locus_tag="or1941"	1		/locus_tag="or5264"	1		locus_tag="or0746"	0
/locus_tag="or1942"	1		/locus_tag="or5265"	1		locus_tag="or0747"	0
/locus_tag="or1943"	1		/locus_tag="or5266"	1		locus_tag="or0748"	1
/locus_tag="or1944"	1		/locus_tag="or5267"	1		locus_tag="or0749"	0
/locus_tag="or1945"	1		/locus_tag="or5268"	1		locus_tag="or0750"	0
/locus_tag="or1946"	1		/locus_tag="or5269"	1		locus_tag="or0751"	0
/locus_tag="or1947"	1		/locus_tag="or5270"	1		locus_tag="or0752"	0
/locus_tag="or1948"	1		/locus_tag="or5271"	1		locus_tag="or0753"	0
/locus_tag="or1949"	1		/locus_tag="or5272"	1		locus_tag="or0754"	0
/locus_tag="or1950"	0		/locus_tag="or5273"	1		locus_tag="or0755"	0
/locus_tag="or1951"	0		/locus_tag="or5274"	1		locus_tag="or0756"	0
/locus_tag="or1952"	0		/locus_tag="or5275"	1		locus_tag="or0757"	1
/locus_tag="or1953"	0		/locus_tag="or5276"	1		locus_tag="or0758"	1
/locus_tag="or1954"	0		/locus_tag="or5277"	1		locus_tag="or0759"	1
/locus_tag="or1955"	0		/locus_tag="or5278"	0		locus_tag="or0760"	1
/locus_tag="or1956"	0		/locus_tag="or5279"	1		locus_tag="or0761"	1
/locus_tag="or1957"	0		/locus_tag="or5280"	1		locus_tag="or0762"	1
/locus_tag="or1958"	0		/locus_tag="or5281"	1		locus_tag="or0763"	1
/locus_tag="or1959"	1		/locus_tag="or5282"	1		locus_tag="or0764"	1
/locus_tag="or1960"	1		/locus_tag="or5283"	1		locus_tag="or0765"	1
/locus_tag="or1961"	1		/locus_tag="or5284"	1		locus_tag="or0766"	1
/locus_tag="or1962"	1		/locus_tag="or5285"	1		locus_tag="or0767"	1
/locus_tag="or1963"	1		/locus_tag="or5286"	1		locus_tag="or0768"	0
/locus_tag="or1964"	1		/locus_tag="or5287"	1		locus_tag="or0769"	0
/locus_tag="or1965"	1		/locus_tag="or5288"	0		locus_tag="or0770"	0
/locus_tag="or1966"	1		/locus_tag="or5289"	1		locus_tag="or0771"	0
/locus_tag="or1967"	1		/locus_tag="or5290"	1		locus_tag="or0772"	0
/locus_tag="or1968"	1		/locus_tag="or5291"	1		locus_tag="or0773"	0
/locus_tag="or1969"	1		/locus_tag="or5292"	1		locus_tag="or0774"	0
/locus_tag="or1970"	1		/locus_tag="or5293"	1		locus_tag="or0775"	1
/locus_tag="or1971"	1		/locus_tag="or5294"	1		locus_tag="or0776"	1
/locus_tag="or1972"	1		/locus_tag="or5295"	1		locus_tag="or0777"	1
/locus_tag="or1973"	1		/locus_tag="or5296"	1		locus_tag="or0778"	1
/locus_tag="or1974"	1		/locus_tag="or5297"	1		locus_tag="or0779"	1
/locus_tag="or1975"	1		/locus_tag="or5298"	0		locus_tag="or0780"	1
/locus_tag="or1976"	1		/locus_tag="or5299"	0		locus_tag="or0781"	1
/locus_tag="or1977"	1		/locus_tag="or5300"	0		locus_tag="or0782"	1
/locus_tag="or1978"	1		/locus_tag="or5301"	0		locus_tag="or0783"	0
/locus_tag="or1979"	1		/locus_tag="or5302"	0		locus_tag="or0784"	0
/locus_tag="or1980"	1		/locus_tag="or5303"	0		locus_tag="or0785"	1
/locus_tag="or1981"	1		/locus_tag="or5304"	0		locus_tag="or0786"	1
/locus_tag="or1982"	1		/locus_tag="or5305"	0		locus_tag="or0787"	1
/locus_tag="or1983"	1		/locus_tag="or5306"	0		locus_tag="or0788"	0
/locus_tag="or1984"	1		/locus_tag="or5307"	1		locus_tag="or0789"	1
/locus_tag="or1985"	1		/locus_tag="or5308"	1		locus_tag="or0790"	1
/locus_tag="or1986"	1		/locus_tag="or5309"	1		locus_tag="or0791"	1
/locus_tag="or1987"	1		/locus_tag="or5310"	0		locus_tag="or0792"	1
/locus_tag="or1988"	1		/locus_tag="or5311"	1		locus_tag="or0793"	1
/locus_tag="or1989"	1		/locus_tag="or5312"	1		locus_tag="or0794"	1
/locus_tag="or1990"	1		/locus_tag="or5313"	1		locus_tag="or0795"	1
/locus_tag="or1991"	1		/locus_tag="or5314"	0		locus_tag="or0796"	1
/locus_tag="or1992"	1		/locus_tag="or5315"	0		locus_tag="or0797"	1
/locus_tag="or1993"	1		/locus_tag="or5316"	0		locus_tag="or0798"	1
/locus_tag="or1994"	1		/locus_tag="or5317"	0		locus_tag="or0799"	1
/locus_tag="or1995"	1		/locus_tag="or5318"	0		locus_tag="or0800"	1
/locus_tag="or1996"	1		/locus_tag="or5319"	1		locus_tag="or0801"	1
/locus_tag="or1997"	1		/locus_tag="or5320"	1		locus_tag="or0802"	1
/locus_tag="or1998"	1		/locus_tag="or5321"	1		locus_tag="or0803"	1
/locus_tag="or1999"	1		/locus_tag="or5322"	0		locus_tag="or0804"	1
/locus_tag="or2000"	1		/locus_tag="or5323"	1		locus_tag="or0805"	1
/locus_tag="or2001"	1		/locus_tag="or5324"	1		locus_tag="or0806"	1
/locus_tag="or2002"	1		/locus_tag="or5325"	0		locus_tag="or0807"	1
/locus_tag="or2003"	1		/locus_tag="or5326"	1		locus_tag="or0808"	1
/locus_tag="or2004"	1		/locus_tag="or5327"	1		locus_tag="or0809"	1
/locus_tag="or2005"	1		/locus_tag="or5328"	1		locus_tag="or0810"	1
/locus_tag="or2006"	1		/locus_tag="or5329"	0		locus_tag="or0811"	0
/locus_tag="or2007"	1		/locus_tag="or5330"	0		locus_tag="or0812"	1
/locus_tag="or2008"	1		/locus_tag="or5331"	1		locus_tag="or0813"	1
/locus_tag="or2009"	1		/locus_tag="or5332"	1		locus_tag="or0814"	1
/locus_tag="or2010"	1		/locus_tag="or5333"	1		locus_tag="or0815"	1
/locus_tag="or2011"	1		/locus_tag="or5334"	1		locus_tag="or0816"	1
/locus_tag="or2012"	1		/locus_tag="or5335"	1		locus_tag="or0817"	1
/locus_tag="or2013"	1		/locus_tag="or5336"	1		locus_tag="or0818"	1
/locus_tag="or2014"	1		/locus_tag="or5337"	1		locus_tag="or0819"	1
/locus_tag="or2015"	1		/locus_tag="or5338"	1		locus_tag="or0820"	1
/locus_tag="or2016"	1		/locus_tag="or5339"	1		locus_tag="or0821"	1
/locus_tag="or2017"	0		/locus_tag="or5340"	1		locus_tag="or0822"	1
/locus_tag="or2018"	0		/locus_tag="or5341"	0		locus_tag="or0823"	1
/locus_tag="or2019"	1		/locus_tag="or5342"	1		locus_tag="or0824"	1
/locus_tag="or2020"	1		/locus_tag="or5343"	1		locus_tag="or0825"	1
/locus_tag="or2021"	1		/locus_tag="or5344"	0		locus_tag="or0826"	1
/locus_tag="or2022"	1		/locus_tag="or5345"	0		locus_tag="or0827"	1
/locus_tag="or2023"	0		/locus_tag="or5346"	1		locus_tag="or0828"	1
/locus_tag="or2024"	0		/locus_tag="or5347"	0		locus_tag="or0829"	1
/locus_tag="or2025"	0		/locus_tag="or5348"	0		locus_tag="or0830"	1
/locus_tag="or2026"	1		/locus_tag="or5349"	0		locus_tag="or0831"	1
/locus_tag="or2027"	1		/locus_tag="or5350"	1		locus_tag="or0832"	1
/locus_tag="or2028"	1		/locus_tag="or5351"	1		locus_tag="or0833"	1
/locus_tag="or2029"	1		/locus_tag="or5352"	1		locus_tag="or0834"	1
/locus_tag="or2030"	1		/locus_tag="or5353"	1		locus_tag="or0835"	1
/locus_tag="or2031"	1		/locus_tag="or5354"	1		locus_tag="or0836"	1
/locus_tag="or2032"	1		/locus_tag="or5355"	1		locus_tag="or0837"	1
/locus_tag="or2033"	1		/locus_tag="or5356"	1		locus_tag="or0838"	1
/locus_tag="or2034"	1		/locus_tag="or5357"	1		locus_tag="or0839"	1
/locus_tag="or2035"	1		/locus_tag="or5358"	1		locus_tag="or0840"	1
/locus_tag="or2036"	1		/locus_tag="or5359"	1		locus_tag="or0841"	1
/locus_tag="or2037"	1		/locus_tag="or5360"	1		locus_tag="or0842"	1
/locus_tag="or2038"	1		/locus_tag="or5361"	1		locus_tag="or0843"	1
/locus_tag="or2039"	1		/locus_tag="or5362"	1		locus_tag="or0844"	1
/locus_tag="or2040"	1		/locus_tag="or5363"	1		locus_tag="or0845"	1
/locus_tag="or2041"	1		/locus_tag="or5364"	0		locus_tag="or0846"	1
/locus_tag="or2042"	1		/locus_tag="or5365"	0		locus_tag="or0847"	1
/locus_tag="or2043"	1		/locus_tag="or5366"	0		locus_tag="or0848"	1
/locus_tag="or2044"	1		/locus_tag="or5367"	1		locus_tag="or0849"	1
/locus_tag="or2045"	1		/locus_tag="or5368"	1		locus_tag="or0850"	0
/locus_tag="or2046"	1		/locus_tag="or5369"	1		locus_tag="or0851"	0
/locus_tag="or2047"	1		/locus_tag="or5370"	1		locus_tag="or0852"	0
/locus_tag="or2048"	1		/locus_tag="or5371"	1		locus_tag="or0853"	0
/locus_tag="or2049"	1		/locus_tag="or5372"	1		locus_tag="or0854"	0
/locus_tag="or2050"	1		/locus_tag="or5373"	1		locus_tag="or0855"	0
/locus_tag="or2051"	1		/locus_tag="or5374"	1		locus_tag="or0856"	0
/locus_tag="or2052"	1		/locus_tag="or5375"	1		locus_tag="or0857"	0
/locus_tag="or2053"	1		/locus_tag="or5376"	1		locus_tag="or0858"	0
/locus_tag="or2054"	1		/locus_tag="or5377"	0		locus_tag="or0859"	1
/locus_tag="or2055"	1		/locus_tag="or5378"	1		locus_tag="or0860"	1
/locus_tag="or2056"	1		/locus_tag="or5379"	0		locus_tag="or0861"	1
/locus_tag="or2057"	1		/locus_tag="or5380"	0		locus_tag="or0862"	0
/locus_tag="or2058"	1		/locus_tag="or5381"	0		locus_tag="or0863"	0
/locus_tag="or2059"	1		/locus_tag="or5382"	1		locus_tag="or0864"	0
/locus_tag="or2060"	1		/locus_tag="or5383"	1		locus_tag="or0865"	1
/locus_tag="or2061"	1		/locus_tag="or5384"	1		locus_tag="or0866"	1
/locus_tag="or2062"	1		/locus_tag="or5385"	1		locus_tag="or0867"	1
/locus_tag="or2063"	1		/locus_tag="or5386"	1		locus_tag="or0868"	1
/locus_tag="or2064"	1		/locus_tag="or5387"	1		locus_tag="or0869"	1
/locus_tag="or2065"	1		/locus_tag="or5388"	1		locus_tag="or0870"	1
/locus_tag="or2066"	1		/locus_tag="or5389"	1		locus_tag="or0871"	1
/locus_tag="or2067"	1		/locus_tag="or5390"	1		locus_tag="or0872"	1
/locus_tag="or2068"	1		/locus_tag="or5391"	1		locus_tag="or0873"	0
/locus_tag="or2069"	1		/locus_tag="or5392"	0		locus_tag="or0874"	0
/locus_tag="or2070"	1		/locus_tag="or5393"	1		locus_tag="or0875"	0
/locus_tag="or2071"	1		/locus_tag="or5394"	0		locus_tag="or0876"	0
/locus_tag="or2072"	1		/locus_tag="or5395"	0		locus_tag="or0877"	0
/locus_tag="or2073"	1		/locus_tag="or5396"	0		locus_tag="or0878"	0
/locus_tag="or2074"	1		/locus_tag="or5397"	1		locus_tag="or0879"	0
/locus_tag="or2075"	0		/locus_tag="or5398"	1		locus_tag="or0880"	0
/locus_tag="or2076"	0		/locus_tag="or5399"	1		locus_tag="or0881"	1
/locus_tag="or2077"	1		/locus_tag="or5400"	1		locus_tag="or0882"	1
/locus_tag="or2078"	0		/locus_tag="or5401"	1		locus_tag="or0883"	1
/locus_tag="or2079"	0		/locus_tag="or5402"	1		locus_tag="or0884"	1
/locus_tag="or2080"	1		/locus_tag="or5403"	1		locus_tag="or0885"	0
/locus_tag="or2081"	1		/locus_tag="or5404"	1		locus_tag="or0886"	1
/locus_tag="or2082"	1		/locus_tag="or5405"	1		locus_tag="or0887"	1
/locus_tag="or2083"	1		/locus_tag="or5406"	1		locus_tag="or0888"	0
/locus_tag="or2084"	1		/locus_tag="or5407"	1		locus_tag="or0889"	1
/locus_tag="or2085"	1		/locus_tag="or5408"	1		locus_tag="or0890"	1
/locus_tag="or2086"	1		/locus_tag="or5409"	1		locus_tag="or0891"	0
/locus_tag="or2087"	0		/locus_tag="or5410"	1		locus_tag="or0892"	0
/locus_tag="or2088"	0		/locus_tag="or5411"	1		locus_tag="or0893"	0
/locus_tag="or2089"	1		/locus_tag="or5412"	1		locus_tag="or0894"	0
/locus_tag="or2090"	1		/locus_tag="or5413"	1		locus_tag="or0895"	0
/locus_tag="or2091"	1		/locus_tag="or5414"	1		locus_tag="or0896"	1
/locus_tag="or2092"	1		/locus_tag="or5415"	1		locus_tag="or0897"	0
/locus_tag="or2093"	1		/locus_tag="or5416"	0		locus_tag="or0898"	0
/locus_tag="or2094"	1		/locus_tag="or5417"	1		locus_tag="or0899"	0
/locus_tag="or2095"	1		/locus_tag="or5418"	1		locus_tag="or0900"	0
/locus_tag="or2096"	1		/locus_tag="or5419"	1		locus_tag="or0901"	1
/locus_tag="or2097"	1		/locus_tag="or5420"	0		locus_tag="or0902"	0
/locus_tag="or2098"	1		/locus_tag="or5421"	0		locus_tag="or0903"	1
/locus_tag="or2099"	1		/locus_tag="or5422"	0		locus_tag="or0904"	0
/locus_tag="or2100"	1		/locus_tag="or5423"	0		locus_tag="or0905"	0
/locus_tag="or2101"	1		/locus_tag="or5424"	0		locus_tag="or0906"	0
/locus_tag="or2102"	1		/locus_tag="or5425"	1		locus_tag="or0907"	1
/locus_tag="or2103"	1		/locus_tag="or5426"	1		locus_tag="or0908"	1
/locus_tag="or2104"	1		/locus_tag="or5427"	1		locus_tag="or0909"	0
/locus_tag="or2105"	1		/locus_tag="or5428"	1		locus_tag="or0910"	1
/locus_tag="or2106"	1		/locus_tag="or5429"	1		locus_tag="or0911"	1
/locus_tag="or2107"	1		/locus_tag="or5430"	1		locus_tag="or0912"	1
/locus_tag="or2108"	1		/locus_tag="or5431"	1		locus_tag="or0913"	1
/locus_tag="or2109"	1		/locus_tag="or5432"	0		locus_tag="or0914"	1
/locus_tag="or2110"	1		/locus_tag="or5433"	1		locus_tag="or0915"	0
/locus_tag="or2111"	1		/locus_tag="or5434"	1		locus_tag="or0916"	1
/locus_tag="or2112"	1		/locus_tag="or5435"	0		locus_tag="or0917"	1
/locus_tag="or2113"	1		/locus_tag="or5436"	1		locus_tag="or0918"	1
/locus_tag="or2114"	1		/locus_tag="or5437"	1		locus_tag="or0919"	1
/locus_tag="or2115"	1		/locus_tag="or5438"	1		locus_tag="or0920"	1
/locus_tag="or2116"	1		/locus_tag="or5439"	0		locus_tag="or0921"	1
/locus_tag="or2117"	1		/locus_tag="or5440"	0		locus_tag="or0922"	1
/locus_tag="or2118"	1		/locus_tag="or5441"	0		locus_tag="or0923"	1
/locus_tag="or2119"	1		/locus_tag="or5442"	1		locus_tag="or0924"	1
/locus_tag="or2120"	1		/locus_tag="or5443"	1		locus_tag="or0925"	1
/locus_tag="or2121"	1		/locus_tag="or5444"	0		locus_tag="or0926"	0
/locus_tag="or2122"	1		/locus_tag="or5445"	1		locus_tag="or0927"	0
/locus_tag="or2123"	1		/locus_tag="or5446"	1		locus_tag="or0928"	0
/locus_tag="or2124"	1		/locus_tag="or5447"	1		locus_tag="or0929"	0
/locus_tag="or2125"	1		/locus_tag="or5448"	1		locus_tag="or0930"	0
/locus_tag="or2126"	1		/locus_tag="or5449"	1		locus_tag="or0931"	0
/locus_tag="or2127"	1		/locus_tag="or5450"	0		locus_tag="or0932"	0
/locus_tag="or2128"	1		/locus_tag="or5451"	1		locus_tag="or0933"	0
/locus_tag="or2129"	1		/locus_tag="or5452"	0		locus_tag="or0934"	0
/locus_tag="or2130"	1		/locus_tag="or5453"	1		locus_tag="or0935"	0
/locus_tag="or2131"	1		/locus_tag="or5454"	1		locus_tag="or0936"	1
/locus_tag="or2132"	1		/locus_tag="or5455"	1		locus_tag="or0937"	1
/locus_tag="or2133"	1		/locus_tag="or5456"	0		locus_tag="or0938"	1
/locus_tag="or2134"	1		/locus_tag="or5457"	0		locus_tag="or0939"	1
/locus_tag="or2135"	1		/locus_tag="or5458"	0		locus_tag="or0940"	1
/locus_tag="or2136"	1		/locus_tag="or5459"	0		locus_tag="or0941"	1
/locus_tag="or2137"	1		/locus_tag="or5460"	0		locus_tag="or0942"	1
/locus_tag="or2138"	1		/locus_tag="or5461"	1		locus_tag="or0943"	1
/locus_tag="or2139"	1		/locus_tag="or5462"	1		locus_tag="or0944"	1
/locus_tag="or2140"	1		/locus_tag="or5463"	1		locus_tag="or0945"	1
/locus_tag="or2141"	1		/locus_tag="or5464"	1		locus_tag="or0946"	0
/locus_tag="or2142"	1		/locus_tag="or5465"	1		locus_tag="or0947"	0
/locus_tag="or2143"	1		/locus_tag="or5466"	1		locus_tag="or0948"	0
/locus_tag="or2144"	1		/locus_tag="or5467"	1		locus_tag="or0949"	0
/locus_tag="or2145"	1		/locus_tag="or5468"	1		locus_tag="or0950"	0
/locus_tag="or2146"	1		/locus_tag="or5469"	1		locus_tag="or0951"	1
/locus_tag="or2147"	1		/locus_tag="or5470"	1		locus_tag="or0952"	1
/locus_tag="or2148"	1		/locus_tag="or5471"	1		locus_tag="or0953"	1
/locus_tag="or2149"	1		/locus_tag="or5472"	1		locus_tag="or0954"	1
/locus_tag="or2150"	1		/locus_tag="or5473"	1		locus_tag="or0955"	0
/locus_tag="or2151"	1		/locus_tag="or5474"	1		locus_tag="or0956"	0
/locus_tag="or2152"	1		/locus_tag="or5475"	1		locus_tag="or0957"	0
/locus_tag="or2153"	1		/locus_tag="or5476"	1		locus_tag="or0958"	0
/locus_tag="or2154"	1		/locus_tag="or5477"	1		locus_tag="or0959"	1
/locus_tag="or2155"	1		/locus_tag="or5478"	1		locus_tag="or0960"	0
/locus_tag="or2156"	1		/locus_tag="or5479"	1		locus_tag="or0961"	0
/locus_tag="or2157"	1		/locus_tag="or5480"	0		locus_tag="or0962"	0
/locus_tag="or2158"	1		/locus_tag="or5481"	0		locus_tag="or0963"	0
/locus_tag="or2159"	1		/locus_tag="or5482"	1		locus_tag="or0964"	0
/locus_tag="or2160"	1		/locus_tag="or5483"	1		locus_tag="or0965"	0
/locus_tag="or2161"	1		/locus_tag="or5484"	1		locus_tag="or0966"	0
/locus_tag="or2162"	1		/locus_tag="or5485"	1		locus_tag="or0967"	0
/locus_tag="or2163"	1		/locus_tag="or5486"	1		locus_tag="or0968"	0
/locus_tag="or2164"	1		/locus_tag="or5487"	0		locus_tag="or0969"	0
/locus_tag="or2165"	1		/locus_tag="or5488"	0		locus_tag="or0970"	0
/locus_tag="or2166"	1		/locus_tag="or5489"	1		locus_tag="or0971"	0
/locus_tag="or2167"	1		/locus_tag="or5490"	1		locus_tag="or0972"	0
/locus_tag="or2168"	1		/locus_tag="or5491"	1		locus_tag="or0973"	0
/locus_tag="or2169"	1		/locus_tag="or5492"	1		locus_tag="or0974"	0
/locus_tag="or2170"	1		/locus_tag="or5493"	1		locus_tag="or0975"	0
/locus_tag="or2171"	1		/locus_tag="or5494"	0		locus_tag="or0976"	0
/locus_tag="or2172"	1		/locus_tag="or5495"	0		locus_tag="or0977"	1
/locus_tag="or2173"	1		/locus_tag="or5496"	1		locus_tag="or0978"	0
/locus_tag="or2174"	1		/locus_tag="or5497"	1		locus_tag="or0979"	0
/locus_tag="or2175"	1		/locus_tag="or5498"	1		locus_tag="or0980"	0
/locus_tag="or2176"	1		/locus_tag="or5499"	1		locus_tag="or0981"	0
/locus_tag="or2177"	1		/locus_tag="or5500"	1		locus_tag="or0982"	0
/locus_tag="or2178"	1		/locus_tag="or5501"	1		locus_tag="or0983"	0
/locus_tag="or2179"	1		/locus_tag="or5502"	0		locus_tag="or0984"	0
/locus_tag="or2180"	1		/locus_tag="or5503"	0		locus_tag="or0985"	0
/locus_tag="or2181"	1		/locus_tag="or5504"	0		locus_tag="or0986"	0
/locus_tag="or2182"	1		/locus_tag="or5505"	0		locus_tag="or0987"	0
/locus_tag="or2183"	1		/locus_tag="or5506"	0		locus_tag="or0988"	0
/locus_tag="or2184"	1		/locus_tag="or5507"	0		locus_tag="or0989"	0
/locus_tag="or2185"	1		/locus_tag="or5508"	0		locus_tag="or0990"	0
/locus_tag="or2186"	1		/locus_tag="or5509"	0		locus_tag="or0991"	0
/locus_tag="or2187"	1		/locus_tag="or5510"	0		locus_tag="or0992"	0
/locus_tag="or2188"	1		/locus_tag="or5511"	0		locus_tag="or0993"	0
/locus_tag="or2189"	1		/locus_tag="or5512"	0		locus_tag="or0994"	0
/locus_tag="or2190"	1		/locus_tag="or5513"	0		locus_tag="or0995"	0
/locus_tag="or2191"	1		/locus_tag="or5514"	0		locus_tag="or0996"	0
/locus_tag="or2192"	1		/locus_tag="or5515"	1		locus_tag="or0997"	0
/locus_tag="or2193"	1		/locus_tag="or5516"	1		locus_tag="or0998"	0
/locus_tag="or2194"	1		/locus_tag="or5517"	1		locus_tag="or0999"	0
/locus_tag="or2195"	1		/locus_tag="or5518"	1		locus_tag="or1000"	1
/locus_tag="or2196"	1		/locus_tag="or5519"	1		locus_tag="or1001"	1
/locus_tag="or2197"	1		/locus_tag="or5520"	1		locus_tag="or1002"	1
/locus_tag="or2198"	1		/locus_tag="or5521"	1		locus_tag="or1003"	1
/locus_tag="or2199"	1		/locus_tag="or5522"	1		locus_tag="or1004"	0
/locus_tag="or2200"	1		/locus_tag="or5523"	1		locus_tag="or1005"	0
/locus_tag="or2201"	1		/locus_tag="or5524"	1		locus_tag="or1006"	0
/locus_tag="or2202"	1		/locus_tag="or5525"	1		locus_tag="or1007"	0
/locus_tag="or2203"	1		/locus_tag="or5526"	1		locus_tag="or1008"	0
/locus_tag="or2204"	1		/locus_tag="or5527"	1		locus_tag="or1009"	1
/locus_tag="or2205"	1		/locus_tag="or5528"	0		locus_tag="or1010"	1
/locus_tag="or2206"	1		/locus_tag="or5529"	1		locus_tag="or1011"	0
/locus_tag="or2207"	1		/locus_tag="or5530"	1		locus_tag="or1012"	1
/locus_tag="or2208"	1		/locus_tag="or5531"	1		locus_tag="or1013"	1
/locus_tag="or2209"	1		/locus_tag="or5532"	1		locus_tag="or1014"	1
/locus_tag="or2210"	1		/locus_tag="or5533"	1		locus_tag="or1015"	1
/locus_tag="or2211"	1		/locus_tag="or5534"	1		locus_tag="or1016"	1
/locus_tag="or2212"	1		/locus_tag="or5535"	1		locus_tag="or1017"	1
/locus_tag="or2213"	1		/locus_tag="or5536"	1		locus_tag="or1018"	0
/locus_tag="or2214"	1		/locus_tag="or5537"	1		locus_tag="or1019"	1
/locus_tag="or2215"	1		/locus_tag="or5538"	0		locus_tag="or1020"	1
/locus_tag="or2216"	1		/locus_tag="or5539"	0		locus_tag="or1021"	0
/locus_tag="or2217"	1		/locus_tag="or5540"	1		locus_tag="or1022"	1
/locus_tag="or2218"	1		/locus_tag="or5541"	1		locus_tag="or1023"	1
/locus_tag="or2219"	1		/locus_tag="or5542"	1		locus_tag="or1024"	0
/locus_tag="or2220"	1		/locus_tag="or5543"	0		locus_tag="or1025"	1
/locus_tag="or2221"	1		/locus_tag="or5544"	0		locus_tag="or1026"	1
/locus_tag="or2222"	1		/locus_tag="or5545"	1		locus_tag="or1027"	1
/locus_tag="or2223"	1		/locus_tag="or5546"	1		locus_tag="or1028"	1
/locus_tag="or2224"	1		/locus_tag="or5547"	1		locus_tag="or1029"	1
/locus_tag="or2225"	1		/locus_tag="or5548"	1		locus_tag="or1030"	1
/locus_tag="or2226"	1		/locus_tag="or5549"	0		locus_tag="or1031"	1
/locus_tag="or2227"	1		/locus_tag="or5550"	0		locus_tag="or1032"	1
/locus_tag="or2228"	1		/locus_tag="or5551"	1		locus_tag="or1033"	1
/locus_tag="or2229"	1		/locus_tag="or5552"	1		locus_tag="or1034"	1
/locus_tag="or2230"	1		/locus_tag="or5553"	1		locus_tag="or1035"	1
/locus_tag="or2231"	1		/locus_tag="or5554"	1		locus_tag="or1036"	1
/locus_tag="or2232"	1		/locus_tag="or5555"	1		locus_tag="or1037"	1
/locus_tag="or2233"	1		/locus_tag="or5556"	0		locus_tag="or1038"	1
/locus_tag="or2234"	1		/locus_tag="or5557"	0		locus_tag="or1039"	1
/locus_tag="or2235"	1		/locus_tag="or5558"	1		locus_tag="or1040"	1
/locus_tag="or2236"	1		/locus_tag="or5559"	1		locus_tag="or1041"	1
/locus_tag="or2237"	1		/locus_tag="or5560"	0		locus_tag="or1042"	1
/locus_tag="or2238"	0		/locus_tag="or5561"	0		locus_tag="or1043"	1
/locus_tag="or2239"	1		/locus_tag="or5562"	0		locus_tag="or1044"	0
/locus_tag="or2240"	1		/locus_tag="or5563"	0		locus_tag="or1045"	0
/locus_tag="or2241"	1		/locus_tag="or5564"	0		locus_tag="or1046"	0
/locus_tag="or2242"	1		/locus_tag="or5565"	1		locus_tag="or1047"	1
/locus_tag="or2243"	1		/locus_tag="or5566"	0		locus_tag="or1048"	0
/locus_tag="or2244"	1		/locus_tag="or5567"	1		locus_tag="or1049"	0
/locus_tag="or2245"	1		/locus_tag="or5568"	1		locus_tag="or1050"	0
/locus_tag="or2246"	1		/locus_tag="or5569"	1		locus_tag="or1051"	0
/locus_tag="or2247"	1		/locus_tag="or5570"	0		locus_tag="or1052"	0
/locus_tag="or2248"	1		/locus_tag="or5571"	0		locus_tag="or1053"	0
/locus_tag="or2249"	1		/locus_tag="or5572"	1		locus_tag="or1054"	0
/locus_tag="or2250"	1		/locus_tag="or5573"	1		locus_tag="or1055"	0
/locus_tag="or2251"	1		/locus_tag="or5574"	1		locus_tag="or1056"	0
/locus_tag="or2252"	1		/locus_tag="or5575"	1		locus_tag="or1057"	0
/locus_tag="or2253"	1		/locus_tag="or5576"	0		locus_tag="or1058"	0
/locus_tag="or2254"	1		/locus_tag="or5577"	0		locus_tag="or1059"	0
/locus_tag="or2255"	1		/locus_tag="or5578"	1		locus_tag="or1060"	0
/locus_tag="or2256"	1		/locus_tag="or5579"	1		locus_tag="or1061"	0
/locus_tag="or2257"	1		/locus_tag="or5580"	1		locus_tag="or1062"	0
/locus_tag="or2258"	1		/locus_tag="or5581"	1		locus_tag="or1063"	0
/locus_tag="or2259"	1		/locus_tag="or5582"	1		locus_tag="or1064"	0
/locus_tag="or2260"	1		/locus_tag="or5583"	1		locus_tag="or1065"	0
/locus_tag="or2261"	1		/locus_tag="or5584"	1		locus_tag="or1066"	0
/locus_tag="or2262"	1		/locus_tag="or5585"	1		locus_tag="or1067"	0
/locus_tag="or2263"	1		/locus_tag="or5586"	0		locus_tag="or1068"	0
/locus_tag="or2264"	1		/locus_tag="or5587"	0		locus_tag="or1069"	0
/locus_tag="or2265"	1		/locus_tag="or5588"	0		locus_tag="or1070"	0
/locus_tag="or2266"	1		/locus_tag="or5589"	0		locus_tag="or1071"	0
/locus_tag="or2267"	1		/locus_tag="or5590"	0		locus_tag="or1072"	0
/locus_tag="or2268"	1		/locus_tag="or5591"	0		locus_tag="or1073"	0
/locus_tag="or2269"	1		/locus_tag="or5592"	1		locus_tag="or1074"	0
/locus_tag="or2270"	1		/locus_tag="or5593"	1		locus_tag="or1075"	1
/locus_tag="or2271"	1		/locus_tag="or5594"	0		locus_tag="or1076"	0
/locus_tag="or2272"	1		/locus_tag="or5595"	0		locus_tag="or1077"	0
/locus_tag="or2273"	1		/locus_tag="or5596"	0		locus_tag="or1078"	0
/locus_tag="or2274"	1		/locus_tag="or5597"	0		locus_tag="or1079"	0
/locus_tag="or2275"	1		/locus_tag="or5598"	0		locus_tag="or1080"	0
/locus_tag="or2276"	1		/locus_tag="or5599"	0		locus_tag="or1081"	0
/locus_tag="or2277"	1		/locus_tag="or5600"	0		locus_tag="or1082"	0
/locus_tag="or2278"	1		/locus_tag="or5601"	0		locus_tag="or1083"	0
/locus_tag="or2279"	1		/locus_tag="or5602"	0		locus_tag="or1084"	0
/locus_tag="or2280"	1		/locus_tag="or5603"	0		locus_tag="or1085"	0
/locus_tag="or2281"	1		/locus_tag="or5604"	0		locus_tag="or1086"	0
/locus_tag="or2282"	1		/locus_tag="or5605"	0		locus_tag="or1087"	0
/locus_tag="or2283"	1		/locus_tag="or5606"	1		locus_tag="or1088"	0
/locus_tag="or2284"	1		/locus_tag="or5607"	1		locus_tag="or1089"	0
/locus_tag="or2285"	1		/locus_tag="or5608"	1		locus_tag="or1090"	0
/locus_tag="or2286"	1		/locus_tag="or5609"	0		locus_tag="or1091"	0
/locus_tag="or2287"	1		/locus_tag="or5610"	1		locus_tag="or1092"	0
/locus_tag="or2288"	1		/locus_tag="or5611"	1		locus_tag="or1093"	0
/locus_tag="or2289"	1		/locus_tag="or5612"	1		locus_tag="or1094"	0
/locus_tag="or2290"	1		/locus_tag="or5613"	1		locus_tag="or1095"	0
/locus_tag="or2291"	1		/locus_tag="or5614"	1		locus_tag="or1096"	0
/locus_tag="or2292"	1		/locus_tag="or5615"	1		locus_tag="or1097"	0
/locus_tag="or2293"	1		/locus_tag="or5616"	1		locus_tag="or1098"	0
/locus_tag="or2294"	1		/locus_tag="or5617"	1		locus_tag="or1099"	0
/locus_tag="or2295"	1		/locus_tag="or5618"	1		locus_tag="or1100"	0
/locus_tag="or2296"	1		/locus_tag="or5619"	1		locus_tag="or1101"	0
/locus_tag="or2297"	1		/locus_tag="or5620"	1		locus_tag="or1102"	0
/locus_tag="or2298"	1		/locus_tag="or5621"	1		locus_tag="or1103"	0
/locus_tag="or2299"	1		/locus_tag="or5622"	1		locus_tag="or1104"	0
/locus_tag="or2300"	1		/locus_tag="or5623"	1		locus_tag="or1105"	0
/locus_tag="or2301"	1		/locus_tag="or5624"	0		locus_tag="or1106"	1
/locus_tag="or2302"	1		/locus_tag="or5625"	1		locus_tag="or1107"	1
/locus_tag="or2303"	1		/locus_tag="or5626"	1		locus_tag="or1108"	1
/locus_tag="or2304"	1		/locus_tag="or5627"	1		locus_tag="or1109"	0
/locus_tag="or2305"	1		/locus_tag="or5628"	1		locus_tag="or1110"	0
/locus_tag="or2306"	1		/locus_tag="or5629"	1		locus_tag="or1111"	0
/locus_tag="or2307"	1		/locus_tag="or5630"	1		locus_tag="or1112"	0
/locus_tag="or2308"	1		/locus_tag="or5631"	1		locus_tag="or1113"	0
/locus_tag="or2309"	1		/locus_tag="or5632"	1		locus_tag="or1114"	0
/locus_tag="or2310"	1		/locus_tag="or5633"	0		locus_tag="or1115"	0
/locus_tag="or2311"	1		/locus_tag="or5634"	0		locus_tag="or1116"	1
/locus_tag="or2312"	1		/locus_tag="or5635"	0		locus_tag="or1117"	0
/locus_tag="or2313"	1		/locus_tag="or5636"	0		locus_tag="or1118"	0
/locus_tag="or2314"	1		/locus_tag="or5637"	0		locus_tag="or1119"	0
/locus_tag="or2315"	1		/locus_tag="or5638"	0		locus_tag="or1120"	0
/locus_tag="or2316"	1		/locus_tag="or5639"	0		locus_tag="or1121"	0
/locus_tag="or2317"	1		/locus_tag="or5640"	0		locus_tag="or1122"	1
/locus_tag="or2318"	1		/locus_tag="or5641"	0		locus_tag="or1123"	1
/locus_tag="or2319"	1		/locus_tag="or5642"	0		locus_tag="or1124"	0
/locus_tag="or2320"	1		/locus_tag="or5643"	0		locus_tag="or1125"	1
/locus_tag="or2321"	1		/locus_tag="or5644"	0		locus_tag="or1126"	1
/locus_tag="or2322"	1		/locus_tag="or5645"	0		locus_tag="or1127"	1
/locus_tag="or2323"	1		/locus_tag="or5646"	0		locus_tag="or1128"	1
/locus_tag="or2324"	1		/locus_tag="or5647"	0		locus_tag="or1129"	1
/locus_tag="or2325"	1		/locus_tag="or5648"	0		locus_tag="or1130"	1
/locus_tag="or2326"	1		/locus_tag="or5649"	0		locus_tag="or1131"	1
/locus_tag="or2327"	1		/locus_tag="or5650"	0		locus_tag="or1132"	1
/locus_tag="or2328"	1		/locus_tag="or5651"	0		locus_tag="or1133"	1
/locus_tag="or2329"	1		/locus_tag="or5652"	0		locus_tag="or1134"	0
/locus_tag="or2330"	1		/locus_tag="or5653"	0		locus_tag="or1135"	1
/locus_tag="or2331"	1		/locus_tag="or5654"	0		locus_tag="or1136"	1
/locus_tag="or2332"	1		/locus_tag="or5655"	0		locus_tag="or1137"	0
/locus_tag="or2333"	1		/locus_tag="or5656"	0		locus_tag="or1138"	0
/locus_tag="or2334"	1		/locus_tag="or5657"	0		locus_tag="or1139"	0
/locus_tag="or2335"	1		/locus_tag="or5658"	0		locus_tag="or1140"	0
/locus_tag="or2336"	1		/locus_tag="or5659"	1		locus_tag="or1141"	0
/locus_tag="or2337"	1		/locus_tag="or5660"	1		locus_tag="or1142"	0
/locus_tag="or2338"	1		/locus_tag="or5661"	1		locus_tag="or1143"	1
/locus_tag="or2339"	1		/locus_tag="or5662"	1		locus_tag="or1144"	0
/locus_tag="or2340"	1		/locus_tag="or5663"	1		locus_tag="or1145"	0
/locus_tag="or2341"	1		/locus_tag="or5664"	1		locus_tag="or1146"	1
/locus_tag="or2342"	1		/locus_tag="or5665"	0		locus_tag="or1147"	1
/locus_tag="or2343"	1		/locus_tag="or5666"	0		locus_tag="or1148"	1
/locus_tag="or2344"	1		/locus_tag="or5667"	0		locus_tag="or1149"	0
/locus_tag="or2345"	1		/locus_tag="or5668"	0		locus_tag="or1150"	1
/locus_tag="or2346"	1		/locus_tag="or5669"	0		locus_tag="or1151"	1
/locus_tag="or2347"	1		/locus_tag="or5670"	0		locus_tag="or1152"	1
/locus_tag="or2348"	1		/locus_tag="or5671"	0		locus_tag="or1153"	1
/locus_tag="or2349"	1		/locus_tag="or5672"	0		locus_tag="or1154"	1
/locus_tag="or2350"	1		/locus_tag="or5673"	0		locus_tag="or1155"	1
/locus_tag="or2351"	1		/locus_tag="or5674"	0		locus_tag="or1156"	0
/locus_tag="or2352"	1		/locus_tag="or5675"	1		locus_tag="or1157"	0
/locus_tag="or2353"	1		/locus_tag="or5676"	1		locus_tag="or1158"	0
/locus_tag="or2354"	1		/locus_tag="or5677"	1		locus_tag="or1159"	0
/locus_tag="or2355"	1		/locus_tag="or5678"	1		locus_tag="or1160"	0
/locus_tag="or2356"	1		/locus_tag="or5679"	1		locus_tag="or1161"	0
/locus_tag="or2357"	1		/locus_tag="or5680"	1		locus_tag="or1162"	0
/locus_tag="or2358"	1		/locus_tag="or5681"	1		locus_tag="or1163"	0
/locus_tag="or2359"	1		/locus_tag="or5682"	1		locus_tag="or1164"	0
/locus_tag="or2360"	1		/locus_tag="or5683"	1		locus_tag="or1165"	0
/locus_tag="or2361"	1		/locus_tag="or5684"	1		locus_tag="or1166"	0
/locus_tag="or2362"	1		/locus_tag="or5685"	1		locus_tag="or1167"	1
/locus_tag="or2363"	1		/locus_tag="or5686"	0		locus_tag="or1168"	0
/locus_tag="or2364"	1		/locus_tag="or5687"	0		locus_tag="or1169"	0
/locus_tag="or2365"	1		/locus_tag="or5688"	0		locus_tag="or1170"	0
/locus_tag="or2366"	1		/locus_tag="or5689"	0		locus_tag="or1171"	1
/locus_tag="or2367"	1		/locus_tag="or5690"	1		locus_tag="or1172"	1
/locus_tag="or2368"	1		/locus_tag="or5691"	1		locus_tag="or1173"	1
/locus_tag="or2369"	1		/locus_tag="or5692"	1		locus_tag="or1174"	1
/locus_tag="or2370"	1		/locus_tag="or5693"	1		locus_tag="or1175"	1
/locus_tag="or2371"	1		/locus_tag="or5694"	1		locus_tag="or1176"	1
/locus_tag="or2372"	1		/locus_tag="or5695"	1		locus_tag="or1177"	0
/locus_tag="or2373"	1		/locus_tag="or5696"	1		locus_tag="or1178"	1
/locus_tag="or2374"	1		/locus_tag="or5697"	1		locus_tag="or1179"	0
/locus_tag="or2375"	1		/locus_tag="or5698"	1		locus_tag="or1180"	1
/locus_tag="or2376"	1		/locus_tag="or5699"	1		locus_tag="or1181"	1
/locus_tag="or2377"	1		/locus_tag="or5700"	1		locus_tag="or1182"	1
/locus_tag="or2378"	1		/locus_tag="or5701"	1		locus_tag="or1183"	0
/locus_tag="or2379"	1		/locus_tag="or5702"	1		locus_tag="or1184"	0
/locus_tag="or2380"	1		/locus_tag="or5703"	0		locus_tag="or1185"	0
/locus_tag="or2381"	0		/locus_tag="or5704"	1		locus_tag="or1186"	1
/locus_tag="or2382"	1		/locus_tag="or5705"	1		locus_tag="or1187"	1
/locus_tag="or2383"	1		/locus_tag="or5706"	1		locus_tag="or1188"	1
/locus_tag="or2384"	1		/locus_tag="or5707"	1		locus_tag="or1189"	1
/locus_tag="or2385"	1		/locus_tag="or5708"	1		locus_tag="or1190"	1
/locus_tag="or2386"	1		/locus_tag="or5709"	1		locus_tag="or1191"	0
/locus_tag="or2387"	1		/locus_tag="or5710"	1		locus_tag="or1192"	0
/locus_tag="or2388"	1		/locus_tag="or5711"	1		locus_tag="or1193"	0
/locus_tag="or2389"	1		/locus_tag="or5712"	0		locus_tag="or1194"	0
/locus_tag="or2390"	1		/locus_tag="or5713"	0		locus_tag="or1195"	0
/locus_tag="or2391"	1		/locus_tag="or5714"	0		locus_tag="RNA_1"	1
/locus_tag="or2392"	1		/locus_tag="or5715"	0		locus_tag="RNA_2"	1
/locus_tag="or2393"	1		/locus_tag="or5716"	0
/locus_tag="or2394"	1		/locus_tag="or5717"	0
/locus_tag="or2395"	1		/locus_tag="or5718"	0
/locus_tag="or2396"	1		/locus_tag="or5719"	0
/locus_tag="or2397"	1		/locus_tag="or5720"	0
/locus_tag="or2398"	1		/locus_tag="or5721"	0
/locus_tag="or2399"	1		/locus_tag="or5722"	0
/locus_tag="or2400"	1		/locus_tag="or5723"	0
/locus_tag="or2401"	1		/locus_tag="or5724"	0
/locus_tag="or2402"	1		/locus_tag="or5725"	0
/locus_tag="or2403"	1		/locus_tag="or5726"	0
/locus_tag="or2404"	1		/locus_tag="or5727"	0
/locus_tag="or2405"	1		/locus_tag="or5728"	0
/locus_tag="or2406"	1		/locus_tag="or5729"	0
/locus_tag="or2407"	1		/locus_tag="or5730"	0
/locus_tag="or2408"	1		/locus_tag="or5731"	0
/locus_tag="or2409"	1		/locus_tag="or5732"	0
/locus_tag="or2410"	1		/locus_tag="or5733"	1
/locus_tag="or2411"	1		/locus_tag="or5734"	0
/locus_tag="or2412"	1		/locus_tag="or5735"	0
/locus_tag="or2413"	1		/locus_tag="or5736"	1
/locus_tag="or2414"	1		/locus_tag="or5737"	1
/locus_tag="or2415"	1		/locus_tag="or5738"	1
/locus_tag="or2416"	1		/locus_tag="or5739"	1
/locus_tag="or2417"	1		/locus_tag="or5740"	1
/locus_tag="or2418"	1		/locus_tag="or5741"	1
/locus_tag="or2419"	1		/locus_tag="or5742"	1
/locus_tag="or2420"	1		/locus_tag="or5743"	1
/locus_tag="or2421"	1		/locus_tag="or5744"	1
/locus_tag="or2422"	1		/locus_tag="or5745"	1
/locus_tag="or2423"	1		/locus_tag="or5746"	1
/locus_tag="or2424"	1		/locus_tag="or5747"	1
/locus_tag="or2425"	1		/locus_tag="or5748"	1
/locus_tag="or2426"	1		/locus_tag="or5749"	1
/locus_tag="or2427"	1		/locus_tag="or5750"	1
/locus_tag="or2428"	1		/locus_tag="or5751"	1
/locus_tag="or2429"	0		/locus_tag="or5752"	1
/locus_tag="or2430"	0		/locus_tag="or5753"	1
/locus_tag="or2431"	1		/locus_tag="or5754"	1
/locus_tag="or2432"	1		/locus_tag="or5755"	1
/locus_tag="or2433"	1		/locus_tag="or5756"	0
/locus_tag="or2434"	1		/locus_tag="or5757"	1
/locus_tag="or2435"	1		/locus_tag="or5758"	1
/locus_tag="or2436"	1		/locus_tag="or5759"	1
/locus_tag="or2437"	1		/locus_tag="or5760"	1
/locus_tag="or2438"	1		/locus_tag="or5761"	1
/locus_tag="or2439"	1		/locus_tag="or5762"	1
/locus_tag="or2440"	1		/locus_tag="or5763"	1
/locus_tag="or2441"	1		/locus_tag="or5764"	1
/locus_tag="or2442"	1		/locus_tag="or5765"	0
/locus_tag="or2443"	1		/locus_tag="or5766"	0
/locus_tag="or2444"	1		/locus_tag="or5767"	0
/locus_tag="or2445"	1		/locus_tag="or5768"	0
/locus_tag="or2446"	1		/locus_tag="or5769"	0
/locus_tag="or2447"	1		/locus_tag="or5770"	0
/locus_tag="or2448"	1		/locus_tag="or5771"	0
/locus_tag="or2449"	1		/locus_tag="or5772"	0
/locus_tag="or2450"	1		/locus_tag="or5773"	0
/locus_tag="or2451"	1		/locus_tag="or5774"	1
/locus_tag="or2452"	1		/locus_tag="or5775"	1
/locus_tag="or2453"	1		/locus_tag="or5776"	1
/locus_tag="or2454"	1		/locus_tag="or5777"	1
/locus_tag="or2455"	1		/locus_tag="or5778"	1
/locus_tag="or2456"	1		/locus_tag="or5779"	1
/locus_tag="or2457"	1		/locus_tag="or5780"	1
/locus_tag="or2458"	1		/locus_tag="or5781"	1
/locus_tag="or2459"	1		/locus_tag="or5782"	1
/locus_tag="or2460"	1		/locus_tag="or5783"	1
/locus_tag="or2461"	1		/locus_tag="or5784"	1
/locus_tag="or2462"	1		/locus_tag="or5785"	1
/locus_tag="or2463"	1		/locus_tag="or5786"	1
/locus_tag="or2464"	1		/locus_tag="or5787"	1
/locus_tag="or2465"	1		/locus_tag="or5788"	1
/locus_tag="or2466"	1		/locus_tag="or5789"	1
/locus_tag="or2467"	1		/locus_tag="or5790"	1
/locus_tag="or2468"	1		/locus_tag="or5791"	1
/locus_tag="or2469"	1		/locus_tag="or5792"	1
/locus_tag="or2470"	1		/locus_tag="or5793"	1
/locus_tag="or2471"	1		/locus_tag="or5794"	1
/locus_tag="or2472"	1		/locus_tag="or5795"	1
/locus_tag="or2473"	1		/locus_tag="or5796"	1
/locus_tag="or2474"	1		/locus_tag="or5797"	1
/locus_tag="or2475"	1		/locus_tag="or5798"	1
/locus_tag="or2476"	1		/locus_tag="or5799"	1
/locus_tag="or2477"	1		/locus_tag="or5800"	1
/locus_tag="or2478"	1		/locus_tag="or5801"	1
/locus_tag="or2479"	1		/locus_tag="or5802"	1
/locus_tag="or2480"	1		/locus_tag="or5803"	1
/locus_tag="or2481"	1		/locus_tag="or5804"	1
/locus_tag="or2482"	1		/locus_tag="or5805"	1
/locus_tag="or2483"	1		/locus_tag="or5806"	1
/locus_tag="or2484"	1		/locus_tag="or5807"	1
/locus_tag="or2485"	1		/locus_tag="or5808"	1
/locus_tag="or2486"	1		/locus_tag="or5809"	1
/locus_tag="or2487"	1		/locus_tag="or5810"	1
/locus_tag="or2488"	1		/locus_tag="or5811"	1
/locus_tag="or2489"	1		/locus_tag="or5812"	1
/locus_tag="or2490"	1		/locus_tag="or5813"	1
/locus_tag="or2491"	1		/locus_tag="or5814"	1
/locus_tag="or2492"	1		/locus_tag="or5815"	1
/locus_tag="or2493"	1		/locus_tag="or5816"	0
/locus_tag="or2494"	1		/locus_tag="or5817"	0
/locus_tag="or2495"	1		/locus_tag="or5818"	1
/locus_tag="or2496"	1		/locus_tag="or5819"	1
/locus_tag="or2497"	1		/locus_tag="or5820"	1
/locus_tag="or2498"	1		/locus_tag="or5821"	1
/locus_tag="or2499"	1		/locus_tag="or5822"	1
/locus_tag="or2500"	1		/locus_tag="or5823"	1
/locus_tag="or2501"	1		/locus_tag="or5824"	1
/locus_tag="or2502"	1		/locus_tag="or5825"	1
/locus_tag="or2503"	1		/locus_tag="or5826"	1
/locus_tag="or2504"	1		/locus_tag="or5827"	1
/locus_tag="or2505"	1		/locus_tag="or5828"	0
/locus_tag="or2506"	1		/locus_tag="or5829"	1
/locus_tag="or2507"	1		/locus_tag="or5830"	0
/locus_tag="or2508"	1		/locus_tag="or5831"	1
/locus_tag="or2509"	1		/locus_tag="or5832"	1
/locus_tag="or2510"	1		/locus_tag="or5833"	1
/locus_tag="or2511"	1		/locus_tag="or5834"	1
/locus_tag="or2512"	1		/locus_tag="or5835"	1
/locus_tag="or2513"	1		/locus_tag="or5836"	1
/locus_tag="or2514"	1		/locus_tag="or5837"	1
/locus_tag="or2515"	1		/locus_tag="or5838"	1
/locus_tag="or2516"	1		/locus_tag="or5839"	1
/locus_tag="or2517"	1		/locus_tag="or5840"	1
/locus_tag="or2518"	1		/locus_tag="or5841"	1
/locus_tag="or2519"	1		/locus_tag="or5842"	1
/locus_tag="or2520"	1		/locus_tag="or5843"	1
/locus_tag="or2521"	1		/locus_tag="or5844"	1
/locus_tag="or2522"	1		/locus_tag="or5845"	1
/locus_tag="or2523"	1		/locus_tag="or5846"	1
/locus_tag="or2524"	1		/locus_tag="or5847"	1
/locus_tag="or2525"	1		/locus_tag="or5848"	0
/locus_tag="or2526"	1		/locus_tag="or5849"	1
/locus_tag="or2527"	1		/locus_tag="or5850"	1
/locus_tag="or2528"	1		/locus_tag="or5851"	0
/locus_tag="or2529"	1		/locus_tag="or5852"	0
/locus_tag="or2530"	1		/locus_tag="or5853"	0
/locus_tag="or2531"	1		/locus_tag="or5854"	0
/locus_tag="or2532"	1		/locus_tag="or5855"	1
/locus_tag="or2533"	1		/locus_tag="or5856"	1
/locus_tag="or2534"	1		/locus_tag="or5857"	1
/locus_tag="or2535"	1		/locus_tag="or5858"	1
/locus_tag="or2536"	1		/locus_tag="or5859"	1
/locus_tag="or2537"	1		/locus_tag="or5860"	0
/locus_tag="or2538"	1		/locus_tag="or5861"	1
/locus_tag="or2539"	1		/locus_tag="or5862"	1
/locus_tag="or2540"	1		/locus_tag="or5863"	1
/locus_tag="or2541"	1		/locus_tag="or5864"	1
/locus_tag="or2542"	1		/locus_tag="or5865"	1
/locus_tag="or2543"	1		/locus_tag="or5866"	1
/locus_tag="or2544"	1		/locus_tag="or5867"	1
/locus_tag="or2545"	1		/locus_tag="or5868"	1
/locus_tag="or2546"	1		/locus_tag="or5869"	1
/locus_tag="or2547"	1		/locus_tag="or5870"	1
/locus_tag="or2548"	1		/locus_tag="or5871"	0
/locus_tag="or2549"	1		/locus_tag="or5872"	0
/locus_tag="or2550"	1		/locus_tag="or5873"	1
/locus_tag="or2551"	1		/locus_tag="or5874"	1
/locus_tag="or2552"	1		/locus_tag="or5875"	0
/locus_tag="or2553"	1		/locus_tag="or5876"	1
/locus_tag="or2554"	1		/locus_tag="or5877"	0
/locus_tag="or2555"	0		/locus_tag="or5878"	0
/locus_tag="or2556"	1		/locus_tag="or5879"	0
/locus_tag="or2557"	1		/locus_tag="or5880"	0
/locus_tag="or2558"	1		/locus_tag="or5881"	0
/locus_tag="or2559"	1		/locus_tag="or5882"	0
/locus_tag="or2560"	1		/locus_tag="or5883"	1
/locus_tag="or2561"	1		/locus_tag="or5884"	1
/locus_tag="or2562"	1		/locus_tag="or5885"	1
/locus_tag="or2563"	0		/locus_tag="or5886"	1
/locus_tag="or2564"	0		/locus_tag="or5887"	1
/locus_tag="or2565"	0		/locus_tag="or5888"	1
/locus_tag="or2566"	1		/locus_tag="or5889"	1
/locus_tag="or2567"	1		/locus_tag="or5890"	1
/locus_tag="or2568"	1		/locus_tag="or5891"	1
/locus_tag="or2569"	1		/locus_tag="or5892"	1
/locus_tag="or2570"	0		/locus_tag="or5893"	1
/locus_tag="or2571"	0		/locus_tag="or5894"	1
/locus_tag="or2572"	0		/locus_tag="or5895"	1
/locus_tag="or2573"	1		/locus_tag="or5896"	1
/locus_tag="or2574"	1		/locus_tag="or5897"	1
/locus_tag="or2575"	1		/locus_tag="or5898"	1
/locus_tag="or2576"	1		/locus_tag="or5899"	1
/locus_tag="or2577"	1		/locus_tag="or5900"	1
/locus_tag="or2578"	1		/locus_tag="or5901"	1
/locus_tag="or2579"	1		/locus_tag="or5902"	1
/locus_tag="or2580"	1		/locus_tag="or5903"	1
/locus_tag="or2581"	1		/locus_tag="or5904"	1
/locus_tag="or2582"	0		/locus_tag="or5905"	1
/locus_tag="or2583"	0		/locus_tag="or5906"	1
/locus_tag="or2584"	1		/locus_tag="or5907"	1
/locus_tag="or2585"	1		/locus_tag="or5908"	1
/locus_tag="or2586"	1		/locus_tag="or5909"	1
/locus_tag="or2587"	1		/locus_tag="or5910"	1
/locus_tag="or2588"	1		/locus_tag="or5911"	1
/locus_tag="or2589"	1		/locus_tag="or5912"	1
/locus_tag="or2590"	1		/locus_tag="or5913"	1
/locus_tag="or2591"	1		/locus_tag="or5914"	1
/locus_tag="or2592"	1		/locus_tag="or5915"	1
/locus_tag="or2593"	1		/locus_tag="or5916"	1
/locus_tag="or2594"	1		/locus_tag="or5917"	1
/locus_tag="or2595"	1		/locus_tag="or5918"	1
/locus_tag="or2596"	1		/locus_tag="or5919"	1
/locus_tag="or2597"	1		/locus_tag="or5920"	1
/locus_tag="or2598"	1		/locus_tag="or5921"	1
/locus_tag="or2599"	1		/locus_tag="or5922"	1
/locus_tag="or2600"	1		/locus_tag="or5923"	1
/locus_tag="or2601"	1		/locus_tag="or5924"	1
/locus_tag="or2602"	1		/locus_tag="or5925"	1
/locus_tag="or2603"	1		/locus_tag="or5926"	1
/locus_tag="or2604"	1		/locus_tag="or5927"	1
/locus_tag="or2605"	1		/locus_tag="or5928"	1
/locus_tag="or2606"	1		/locus_tag="or5929"	1
/locus_tag="or2607"	1		/locus_tag="or5930"	1
/locus_tag="or2608"	1		/locus_tag="or5931"	0
/locus_tag="or2609"	1		/locus_tag="or5932"	0
/locus_tag="or2610"	1		/locus_tag="or5933"	0
/locus_tag="or2611"	1		/locus_tag="or5934"	0
/locus_tag="or2612"	1		/locus_tag="or5935"	0
/locus_tag="or2613"	1		/locus_tag="or5936"	0
/locus_tag="or2614"	1		/locus_tag="or5937"	0
/locus_tag="or2615"	1		/locus_tag="or5938"	0
/locus_tag="or2616"	1		/locus_tag="or5939"	1
/locus_tag="or2617"	1		/locus_tag="or5940"	1
/locus_tag="or2618"	1		/locus_tag="or5941"	1
/locus_tag="or2619"	1		/locus_tag="or5942"	1
/locus_tag="or2620"	1		/locus_tag="or5943"	1
/locus_tag="or2621"	1		/locus_tag="or5944"	1
/locus_tag="or2622"	1		/locus_tag="or5945"	1
/locus_tag="or2623"	1		/locus_tag="or5946"	1
/locus_tag="or2624"	1		/locus_tag="or5947"	1
/locus_tag="or2625"	1		/locus_tag="or5948"	1
/locus_tag="or2626"	1		/locus_tag="or5949"	1
/locus_tag="or2627"	1		/locus_tag="or5950"	1
/locus_tag="or2628"	1		/locus_tag="or5951"	1
/locus_tag="or2629"	1		/locus_tag="or5952"	0
/locus_tag="or2630"	1		/locus_tag="or5953"	1
/locus_tag="or2631"	1		/locus_tag="or5954"	1
/locus_tag="or2632"	1		/locus_tag="or5955"	1
/locus_tag="or2633"	1		/locus_tag="or5956"	1
/locus_tag="or2634"	1		/locus_tag="or5957"	1
/locus_tag="or2635"	1		/locus_tag="or5958"	1
/locus_tag="or2636"	1		/locus_tag="or5959"	1
/locus_tag="or2637"	1		/locus_tag="or5960"	1
/locus_tag="or2638"	1		/locus_tag="or5961"	1
/locus_tag="or2639"	1		/locus_tag="or5962"	1
/locus_tag="or2640"	1		/locus_tag="or5963"	1
/locus_tag="or2641"	1		/locus_tag="or5964"	1
/locus_tag="or2642"	1		/locus_tag="or5965"	1
/locus_tag="or2643"	1		/locus_tag="or5966"	1
/locus_tag="or2644"	1		/locus_tag="or5967"	1
/locus_tag="or2645"	1		/locus_tag="or5968"	1
/locus_tag="or2646"	1		/locus_tag="or5969"	1
/locus_tag="or2647"	1		/locus_tag="or5970"	1
/locus_tag="or2648"	1		/locus_tag="or5971"	1
/locus_tag="or2649"	0		/locus_tag="or5972"	1
/locus_tag="or2650"	1		/locus_tag="or5973"	1
/locus_tag="or2651"	1		/locus_tag="or5974"	1
/locus_tag="or2652"	1		/locus_tag="or5975"	0
/locus_tag="or2653"	1		/locus_tag="or5976"	1
/locus_tag="or2654"	1		/locus_tag="or5977"	1
/locus_tag="or2655"	1		/locus_tag="or5978"	1
/locus_tag="or2656"	1		/locus_tag="or5979"	1
/locus_tag="or2657"	1		/locus_tag="or5980"	1
/locus_tag="or2658"	0		/locus_tag="or5981"	1
/locus_tag="or2659"	1		/locus_tag="or5982"	1
/locus_tag="or2660"	1		/locus_tag="or5983"	1
/locus_tag="or2661"	1		/locus_tag="or5984"	1
/locus_tag="or2662"	1		/locus_tag="or5985"	1
/locus_tag="or2663"	1		/locus_tag="or5986"	0
/locus_tag="or2664"	1		/locus_tag="or5987"	1
/locus_tag="or2665"	1		/locus_tag="or5988"	1
/locus_tag="or2666"	1		/locus_tag="or5989"	1
/locus_tag="or2667"	1		/locus_tag="or5990"	1
/locus_tag="or2668"	1		/locus_tag="or5991"	1
/locus_tag="or2669"	1		/locus_tag="or5992"	0
/locus_tag="or2670"	1		/locus_tag="or5993"	1
/locus_tag="or2671"	1		/locus_tag="or5994"	1
/locus_tag="or2672"	1		/locus_tag="or5995"	1
/locus_tag="or2673"	1		/locus_tag="or5996"	0
/locus_tag="or2674"	1		/locus_tag="or5997"	1
/locus_tag="or2675"	1		/locus_tag="or5998"	1
/locus_tag="or2676"	1		/locus_tag="or5999"	1
/locus_tag="or2677"	1		/locus_tag="or6000"	1
/locus_tag="or2678"	1		/locus_tag="or6001"	1
/locus_tag="or2679"	1		/locus_tag="or6002"	1
/locus_tag="or2680"	1		/locus_tag="or6003"	1
/locus_tag="or2681"	1		/locus_tag="or6004"	1
/locus_tag="or2682"	1		/locus_tag="or6005"	1
/locus_tag="or2683"	1		/locus_tag="or6006"	1
/locus_tag="or2684"	1		/locus_tag="or6007"	1
/locus_tag="or2685"	0		/locus_tag="or6008"	1
/locus_tag="or2686"	1		/locus_tag="or6009"	1
/locus_tag="or2687"	1		/locus_tag="or6010"	0
/locus_tag="or2688"	1		/locus_tag="or6011"	0
/locus_tag="or2689"	1		/locus_tag="or6012"	0
/locus_tag="or2690"	0		/locus_tag="or6013"	1
/locus_tag="or2691"	1		/locus_tag="or6014"	1
/locus_tag="or2692"	1		/locus_tag="or6015"	1
/locus_tag="or2693"	1		/locus_tag="or6016"	1
/locus_tag="or2694"	1		/locus_tag="or6017"	1
/locus_tag="or2695"	1		/locus_tag="or6018"	1
/locus_tag="or2696"	1		/locus_tag="or6019"	1
/locus_tag="or2697"	1		/locus_tag="or6020"	1
/locus_tag="or2698"	1		/locus_tag="or6021"	1
/locus_tag="or2699"	1		/locus_tag="or6022"	1
/locus_tag="or2700"	1		/locus_tag="or6023"	0
/locus_tag="or2701"	1		/locus_tag="or6024"	0
/locus_tag="or2702"	1		/locus_tag="or6025"	0
/locus_tag="or2703"	1		/locus_tag="or6026"	1
/locus_tag="or2704"	1		/locus_tag="or6027"	0
/locus_tag="or2705"	1		/locus_tag="or6028"	0
/locus_tag="or2706"	1		/locus_tag="or6029"	1
/locus_tag="or2707"	1		/locus_tag="or6030"	1
/locus_tag="or2708"	1		/locus_tag="or6031"	1
/locus_tag="or2709"	1		/locus_tag="or6032"	1
/locus_tag="or2710"	1		/locus_tag="or6033"	1
/locus_tag="or2711"	1		/locus_tag="or6034"	1
/locus_tag="or2712"	1		/locus_tag="or6035"	1
/locus_tag="or2713"	1		/locus_tag="or6036"	0
/locus_tag="or2714"	1		/locus_tag="or6037"	0
/locus_tag="or2715"	1		/locus_tag="or6038"	0
/locus_tag="or2716"	1		/locus_tag="or6039"	0
/locus_tag="or2717"	1		/locus_tag="or6040"	0
/locus_tag="or2718"	1		/locus_tag="or6041"	1
/locus_tag="or2719"	1		/locus_tag="or6042"	1
/locus_tag="or2720"	1		/locus_tag="or6043"	1
/locus_tag="or2721"	1		/locus_tag="or6044"	1
/locus_tag="or2722"	1		/locus_tag="or6045"	1
/locus_tag="or2723"	1		/locus_tag="or6046"	1
/locus_tag="or2724"	1		/locus_tag="or6047"	1
/locus_tag="or2725"	1		/locus_tag="or6048"	0
/locus_tag="or2726"	1		/locus_tag="or6049"	0
/locus_tag="or2727"	1		/locus_tag="or6050"	0
/locus_tag="or2728"	1		/locus_tag="or6051"	0
/locus_tag="or2729"	1		/locus_tag="or6052"	0
/locus_tag="or2730"	1		/locus_tag="or6053"	0
/locus_tag="or2731"	1		/locus_tag="or6054"	0
/locus_tag="or2732"	1		/locus_tag="or6055"	0
/locus_tag="or2733"	1		/locus_tag="or6056"	0
/locus_tag="or2734"	1		/locus_tag="or6057"	0
/locus_tag="or2735"	1		/locus_tag="or6058"	1
/locus_tag="or2736"	1		/locus_tag="or6059"	1
/locus_tag="or2737"	1		/locus_tag="or6060"	1
/locus_tag="or2738"	1		/locus_tag="or6061"	1
/locus_tag="or2739"	1		/locus_tag="or6062"	1
/locus_tag="or2740"	1		/locus_tag="or6063"	1
/locus_tag="or2741"	1		/locus_tag="or6064"	1
/locus_tag="or2742"	1		/locus_tag="or6065"	1
/locus_tag="or2743"	1		/locus_tag="or6066"	1
/locus_tag="or2744"	1		/locus_tag="or6067"	1
/locus_tag="or2745"	1		/locus_tag="or6068"	0
/locus_tag="or2746"	1		/locus_tag="or6069"	1
/locus_tag="or2747"	1		/locus_tag="or6070"	1
/locus_tag="or2748"	1		/locus_tag="or6071"	1
/locus_tag="or2749"	1		/locus_tag="or6072"	1
/locus_tag="or2750"	1		/locus_tag="or6073"	1
/locus_tag="or2751"	1		/locus_tag="or6074"	1
/locus_tag="or2752"	1		/locus_tag="or6075"	0
/locus_tag="or2753"	1		/locus_tag="or6076"	0
/locus_tag="or2754"	1		/locus_tag="or6077"	1
/locus_tag="or2755"	1		/locus_tag="or6078"	1
/locus_tag="or2756"	1		/locus_tag="or6079"	0
/locus_tag="or2757"	1		/locus_tag="or6080"	0
/locus_tag="or2758"	1		/locus_tag="or6081"	1
/locus_tag="or2759"	1		/locus_tag="or6082"	1
/locus_tag="or2760"	1		/locus_tag="or6083"	1
/locus_tag="or2761"	1		/locus_tag="or6084"	1
/locus_tag="or2762"	1		/locus_tag="or6085"	1
/locus_tag="or2763"	1		/locus_tag="or6086"	1
/locus_tag="or2764"	1		/locus_tag="or6087"	1
/locus_tag="or2765"	1		/locus_tag="or6088"	1
/locus_tag="or2766"	1		/locus_tag="or6089"	1
/locus_tag="or2767"	1		/locus_tag="or6090"	1
/locus_tag="or2768"	1		/locus_tag="or6091"	1
/locus_tag="or2769"	1		/locus_tag="or6092"	0
/locus_tag="or2770"	1		/locus_tag="or6093"	1
/locus_tag="or2771"	1		/locus_tag="or6094"	1
/locus_tag="or2772"	1		/locus_tag="or6095"	1
/locus_tag="or2773"	1		/locus_tag="or6096"	1
/locus_tag="or2774"	1		/locus_tag="or6097"	0
/locus_tag="or2775"	1		/locus_tag="or6098"	1
/locus_tag="or2776"	1		/locus_tag="or6099"	0
/locus_tag="or2777"	1		/locus_tag="or6100"	0
/locus_tag="or2778"	1		/locus_tag="or6101"	1
/locus_tag="or2779"	1		/locus_tag="or6102"	1
/locus_tag="or2780"	1		/locus_tag="or6103"	1
/locus_tag="or2781"	1		/locus_tag="or6104"	0
/locus_tag="or2782"	1		/locus_tag="or6105"	1
/locus_tag="or2783"	1		/locus_tag="or6106"	0
/locus_tag="or2784"	1		/locus_tag="or6107"	0
/locus_tag="or2785"	1		/locus_tag="or6108"	1
/locus_tag="or2786"	1		/locus_tag="or6109"	1
/locus_tag="or2787"	1		/locus_tag="or6110"	1
/locus_tag="or2788"	1		/locus_tag="or6111"	1
/locus_tag="or2789"	1		/locus_tag="or6112"	1
/locus_tag="or2790"	1		/locus_tag="or6113"	1
/locus_tag="or2791"	1		/locus_tag="or6114"	1
/locus_tag="or2792"	1		/locus_tag="or6115"	1
/locus_tag="or2793"	1		/locus_tag="or6116"	1
/locus_tag="or2794"	0		/locus_tag="or6117"	1
/locus_tag="or2795"	0		/locus_tag="or6118"	1
/locus_tag="or2796"	0		/locus_tag="or6119"	1
/locus_tag="or2797"	0		/locus_tag="or6120"	1
/locus_tag="or2798"	0		/locus_tag="or6121"	1
/locus_tag="or2799"	0		/locus_tag="or6122"	1
/locus_tag="or2800"	0		/locus_tag="or6123"	1
/locus_tag="or2801"	1		/locus_tag="or6124"	1
/locus_tag="or2802"	1		/locus_tag="or6125"	1
/locus_tag="or2803"	1		/locus_tag="or6126"	1
/locus_tag="or2804"	1		/locus_tag="or6127"	1
/locus_tag="or2805"	1		/locus_tag="or6128"	1
/locus_tag="or2806"	1		/locus_tag="or6129"	1
/locus_tag="or2807"	1		/locus_tag="or6130"	1
/locus_tag="or2808"	1		/locus_tag="or6131"	1
/locus_tag="or2809"	1		/locus_tag="or6132"	1
/locus_tag="or2810"	1		/locus_tag="or6133"	1
/locus_tag="or2811"	1		/locus_tag="or6134"	0
/locus_tag="or2812"	1		/locus_tag="or6135"	0
/locus_tag="or2813"	1		/locus_tag="or6136"	1
/locus_tag="or2814"	1		/locus_tag="or6137"	1
/locus_tag="or2815"	1		/locus_tag="or6138"	1
/locus_tag="or2816"	1		/locus_tag="or6139"	0
/locus_tag="or2817"	1		/locus_tag="or6140"	1
/locus_tag="or2818"	1		/locus_tag="or6141"	1
/locus_tag="or2819"	1		/locus_tag="or6142"	1
/locus_tag="or2820"	1		/locus_tag="or6143"	1
/locus_tag="or2821"	1		/locus_tag="or6144"	1
/locus_tag="or2822"	1		/locus_tag="or6145"	1
/locus_tag="or2823"	1		/locus_tag="or6146"	1
/locus_tag="or2824"	1		/locus_tag="or6147"	1
/locus_tag="or2825"	1		/locus_tag="or6148"	1
/locus_tag="or2826"	1		/locus_tag="or6149"	1
/locus_tag="or2827"	1		/locus_tag="or6150"	1
/locus_tag="or2828"	1		/locus_tag="or6151"	1
/locus_tag="or2829"	1		/locus_tag="or6152"	1
/locus_tag="or2830"	1		/locus_tag="or6153"	1
/locus_tag="or2831"	1		/locus_tag="or6154"	1
/locus_tag="or2832"	1		/locus_tag="or6155"	1
/locus_tag="or2833"	1		/locus_tag="or6156"	1
/locus_tag="or2834"	1		/locus_tag="or6157"	1
/locus_tag="or2835"	1		/locus_tag="or6158"	1
/locus_tag="or2836"	1		/locus_tag="or6159"	1
/locus_tag="or2837"	1		/locus_tag="or6160"	1
/locus_tag="or2838"	1		/locus_tag="or6161"	1
/locus_tag="or2839"	1		/locus_tag="or6162"	1
/locus_tag="or2840"	1		/locus_tag="or6163"	1
/locus_tag="or2841"	1		/locus_tag="or6164"	0
/locus_tag="or2842"	1		/locus_tag="or6165"	0
/locus_tag="or2843"	1		/locus_tag="or6166"	1
/locus_tag="or2844"	1		/locus_tag="or6167"	0
/locus_tag="or2845"	1		/locus_tag="or6168"	0
/locus_tag="or2846"	0		/locus_tag="or6169"	1
/locus_tag="or2847"	0		/locus_tag="or6170"	1
/locus_tag="or2848"	1		/locus_tag="or6171"	1
/locus_tag="or2849"	1		/locus_tag="or6172"	1
/locus_tag="or2850"	1		/locus_tag="or6173"	1
/locus_tag="or2851"	0		/locus_tag="or6174"	1
/locus_tag="or2852"	1		/locus_tag="or6175"	1
/locus_tag="or2853"	1		/locus_tag="or6176"	1
/locus_tag="or2854"	1		/locus_tag="or6177"	1
/locus_tag="or2855"	1		/locus_tag="or6178"	1
/locus_tag="or2856"	1		/locus_tag="or6179"	0
/locus_tag="or2857"	1		/locus_tag="or6180"	0
/locus_tag="or2858"	1		/locus_tag="or6181"	0
/locus_tag="or2859"	1		/locus_tag="or6182"	1
/locus_tag="or2860"	1		/locus_tag="or6183"	1
/locus_tag="or2861"	1		/locus_tag="or6184"	1
/locus_tag="or2862"	1		/locus_tag="or6185"	1
/locus_tag="or2863"	1		/locus_tag="or6186"	1
/locus_tag="or2864"	1		/locus_tag="or6187"	1
/locus_tag="or2865"	1		/locus_tag="or6188"	1
/locus_tag="or2866"	0		/locus_tag="or6189"	1
/locus_tag="or2867"	0		/locus_tag="or6190"	1
/locus_tag="or2868"	0		/locus_tag="or6191"	1
/locus_tag="or2869"	1		/locus_tag="or6192"	1
/locus_tag="or2870"	1		/locus_tag="or6193"	1
/locus_tag="or2871"	1		/locus_tag="or6194"	1
/locus_tag="or2872"	1		/locus_tag="or6195"	1
/locus_tag="or2873"	1		/locus_tag="or6196"	1
/locus_tag="or2874"	1		/locus_tag="or6197"	1
/locus_tag="or2875"	1		/locus_tag="or6198"	0
/locus_tag="or2876"	1		/locus_tag="or6199"	1
/locus_tag="or2877"	1		/locus_tag="or6200"	1
/locus_tag="or2878"	1		/locus_tag="or6201"	1
/locus_tag="or2879"	1		/locus_tag="or6202"	1
/locus_tag="or2880"	1		/locus_tag="or6203"	1
/locus_tag="or2881"	1		/locus_tag="or6204"	1
/locus_tag="or2882"	1		/locus_tag="or6205"	0
/locus_tag="or2883"	1		/locus_tag="or6206"	1
/locus_tag="or2884"	1		/locus_tag="or6207"	1
/locus_tag="or2885"	1		/locus_tag="or6208"	1
/locus_tag="or2886"	1		/locus_tag="or6209"	1
/locus_tag="or2887"	1		/locus_tag="or6210"	1
/locus_tag="or2888"	1		/locus_tag="or6211"	1
/locus_tag="or2889"	1		/locus_tag="or6212"	1
/locus_tag="or2890"	1		/locus_tag="or6213"	1
/locus_tag="or2891"	1		/locus_tag="or6214"	1
/locus_tag="or2892"	1		/locus_tag="or6215"	1
/locus_tag="or2893"	1		/locus_tag="or6216"	1
/locus_tag="or2894"	1		/locus_tag="or6217"	1
/locus_tag="or2895"	1		/locus_tag="or6218"	1
/locus_tag="or2896"	1		/locus_tag="or6219"	1
/locus_tag="or2897"	1		/locus_tag="or6220"	1
/locus_tag="or2898"	1		/locus_tag="or6221"	1
/locus_tag="or2899"	1		/locus_tag="or6222"	1
/locus_tag="or2900"	1		/locus_tag="or6223"	1
/locus_tag="or2901"	1		/locus_tag="or6224"	0
/locus_tag="or2902"	1		/locus_tag="or6225"	0
/locus_tag="or2903"	1		/locus_tag="or6226"	1
/locus_tag="or2904"	1		/locus_tag="or6227"	1
/locus_tag="or2905"	1		/locus_tag="or6228"	1
/locus_tag="or2906"	1		/locus_tag="or6229"	1
/locus_tag="or2907"	1		/locus_tag="or6230"	1
/locus_tag="or2908"	1		/locus_tag="or6231"	1
/locus_tag="or2909"	1		/locus_tag="or6232"	1
/locus_tag="or2910"	1		/locus_tag="or6233"	1
/locus_tag="or2911"	1		/locus_tag="or6234"	1
/locus_tag="or2912"	1		/locus_tag="or6235"	1
/locus_tag="or2913"	1		/locus_tag="or6236"	1
/locus_tag="or2914"	1		/locus_tag="or6237"	1
/locus_tag="or2915"	1		/locus_tag="or6238"	1
/locus_tag="or2916"	1		/locus_tag="or6239"	1
/locus_tag="or2917"	1		/locus_tag="or6240"	1
/locus_tag="or2918"	1		/locus_tag="or6241"	1
/locus_tag="or2919"	1		/locus_tag="or6242"	1
/locus_tag="or2920"	1		/locus_tag="or6243"	1
/locus_tag="or2921"	1		/locus_tag="or6244"	1
/locus_tag="or2922"	1		/locus_tag="or6245"	0
/locus_tag="or2923"	1		/locus_tag="or6246"	0
/locus_tag="or2924"	1		/locus_tag="or6247"	0
/locus_tag="or2925"	1		/locus_tag="or6248"	0
/locus_tag="or2926"	1		/locus_tag="or6249"	1
/locus_tag="or2927"	1		/locus_tag="or6250"	1
/locus_tag="or2928"	1		/locus_tag="or6251"	1
/locus_tag="or2929"	1		/locus_tag="or6252"	1
/locus_tag="or2930"	1		/locus_tag="or6253"	1
/locus_tag="or2931"	1		/locus_tag="or6254"	1
/locus_tag="or2932"	1		/locus_tag="or6255"	1
/locus_tag="or2933"	1		/locus_tag="or6256"	0
/locus_tag="or2934"	1		/locus_tag="or6257"	1
/locus_tag="or2935"	1		/locus_tag="or6258"	1
/locus_tag="or2936"	1		/locus_tag="or6259"	1
/locus_tag="or2937"	1		/locus_tag="or6260"	1
/locus_tag="or2938"	1		/locus_tag="or6261"	1
/locus_tag="or2939"	1		/locus_tag="or6262"	1
/locus_tag="or2940"	1		/locus_tag="or6263"	1
/locus_tag="or2941"	1		/locus_tag="or6264"	1
/locus_tag="or2942"	1		/locus_tag="or6265"	1
/locus_tag="or2943"	1		/locus_tag="or6266"	0
/locus_tag="or2944"	1		/locus_tag="or6267"	0
/locus_tag="or2945"	1		/locus_tag="or6268"	0
/locus_tag="or2946"	1		/locus_tag="or6269"	0
/locus_tag="or2947"	1		/locus_tag="or6270"	1
/locus_tag="or2948"	1		/locus_tag="or6271"	1
/locus_tag="or2949"	1		/locus_tag="or6272"	1
/locus_tag="or2950"	1		/locus_tag="or6273"	1
/locus_tag="or2951"	1		/locus_tag="or6274"	0
/locus_tag="or2952"	1		/locus_tag="or6275"	1
/locus_tag="or2953"	1		/locus_tag="or6276"	0
/locus_tag="or2954"	1		/locus_tag="or6277"	1
/locus_tag="or2955"	1		/locus_tag="or6278"	1
/locus_tag="or2956"	1		/locus_tag="or6279"	1
/locus_tag="or2957"	1		/locus_tag="or6280"	0
/locus_tag="or2958"	1		/locus_tag="or6281"	1
/locus_tag="or2959"	1		/locus_tag="or6282"	1
/locus_tag="or2960"	1		/locus_tag="or6283"	1
/locus_tag="or2961"	1		/locus_tag="or6284"	1
/locus_tag="or2962"	1		/locus_tag="or6285"	1
/locus_tag="or2963"	1		/locus_tag="or6286"	1
/locus_tag="or2964"	1		/locus_tag="or6287"	1
/locus_tag="or2965"	1		/locus_tag="or6288"	1
/locus_tag="or2966"	1		/locus_tag="or6289"	0
/locus_tag="or2967"	1		/locus_tag="or6290"	0
/locus_tag="or2968"	1		/locus_tag="or6291"	0
/locus_tag="or2969"	1		/locus_tag="or6292"	0
/locus_tag="or2970"	1		/locus_tag="or6293"	0
/locus_tag="or2971"	1		/locus_tag="or6294"	0
/locus_tag="or2972"	1		/locus_tag="or6295"	0
/locus_tag="or2973"	1		/locus_tag="or6296"	0
/locus_tag="or2974"	1		/locus_tag="or6297"	0
/locus_tag="or2975"	1		/locus_tag="or6298"	1
/locus_tag="or2976"	1		/locus_tag="or6299"	1
/locus_tag="or2977"	1		/locus_tag="or6300"	1
/locus_tag="or2978"	1		/locus_tag="or6301"	1
/locus_tag="or2979"	1		/locus_tag="or6302"	1
/locus_tag="or2980"	1		/locus_tag="or6303"	1
/locus_tag="or2981"	1		/locus_tag="or6304"	1
/locus_tag="or2982"	1		/locus_tag="or6305"	1
/locus_tag="or2983"	1		/locus_tag="or6306"	0
/locus_tag="or2984"	1		/locus_tag="or6307"	1
/locus_tag="or2985"	1		/locus_tag="or6308"	1
/locus_tag="or2986"	1		/locus_tag="or6309"	1
/locus_tag="or2987"	1		/locus_tag="or6310"	1
/locus_tag="or2988"	1		/locus_tag="or6311"	1
/locus_tag="or2989"	1		/locus_tag="or6312"	1
/locus_tag="or2990"	1		/locus_tag="or6313"	1
/locus_tag="or2991"	1		/locus_tag="or6314"	1
/locus_tag="or2992"	1		/locus_tag="or6315"	1
/locus_tag="or2993"	1		/locus_tag="or6316"	1
/locus_tag="or2994"	1		/locus_tag="or6317"	1
/locus_tag="or2995"	1		/locus_tag="or6318"	1
/locus_tag="or2996"	1		/locus_tag="or6319"	1
/locus_tag="or2997"	1		/locus_tag="or6320"	0
/locus_tag="or2998"	1		/locus_tag="or6321"	1
/locus_tag="or2999"	1		/locus_tag="or6322"	1
/locus_tag="or3000"	1		/locus_tag="or6323"	0
/locus_tag="or3001"	1		/locus_tag="or6324"	1
/locus_tag="or3002"	1		/locus_tag="or6325"	1
/locus_tag="or3003"	1		/locus_tag="or6326"	1
/locus_tag="or3004"	1		/locus_tag="or6327"	1
/locus_tag="or3005"	1		/locus_tag="or6328"	1
/locus_tag="or3006"	1		/locus_tag="or6329"	1
/locus_tag="or3007"	1		/locus_tag="or6330"	1
/locus_tag="or3008"	1		/locus_tag="or6331"	1
/locus_tag="or3009"	1		/locus_tag="or6332"	1
/locus_tag="or3010"	1		/locus_tag="or6333"	1
/locus_tag="or3011"	1		/locus_tag="or6334"	1
/locus_tag="or3012"	1		/locus_tag="or6335"	1
/locus_tag="or3013"	1		/locus_tag="or6336"	1
/locus_tag="or3014"	1		/locus_tag="or6337"	1
/locus_tag="or3015"	1		/locus_tag="or6338"	1
/locus_tag="or3016"	1		/locus_tag="or6339"	0
/locus_tag="or3017"	1		/locus_tag="or6340"	1
/locus_tag="or3018"	1		/locus_tag="or6341"	1
/locus_tag="or3019"	1		/locus_tag="or6342"	1
/locus_tag="or3020"	1		/locus_tag="or6343"	1
/locus_tag="or3021"	1		/locus_tag="or6344"	1
/locus_tag="or3022"	1		/locus_tag="or6345"	1
/locus_tag="or3023"	1		/locus_tag="or6346"	1
/locus_tag="or3024"	1		/locus_tag="or6347"	1
/locus_tag="or3025"	1		/locus_tag="or6348"	1
/locus_tag="or3026"	1		/locus_tag="or6349"	1
/locus_tag="or3027"	1		/locus_tag="or6350"	1
/locus_tag="or3028"	1		/locus_tag="or6351"	1
/locus_tag="or3029"	0		/locus_tag="or6352"	1
/locus_tag="or3030"	1		/locus_tag="or6353"	1
/locus_tag="or3031"	1		/locus_tag="or6354"	1
/locus_tag="or3032"	1		/locus_tag="or6355"	1
/locus_tag="or3033"	1		/locus_tag="or6356"	1
/locus_tag="or3034"	1		/locus_tag="or6357"	1
/locus_tag="or3035"	1		/locus_tag="or6358"	1
/locus_tag="or3036"	1		/locus_tag="or6359"	1
/locus_tag="or3037"	1		/locus_tag="or6360"	1
/locus_tag="or3038"	1		/locus_tag="or6361"	1
/locus_tag="or3039"	1		/locus_tag="or6362"	1
/locus_tag="or3040"	1		/locus_tag="or6363"	1
/locus_tag="or3041"	1		/locus_tag="or6364"	0
/locus_tag="or3042"	1		/locus_tag="or6365"	0
/locus_tag="or3043"	1		/locus_tag="or6366"	1
/locus_tag="or3044"	1		/locus_tag="or6367"	1
/locus_tag="or3045"	1		/locus_tag="or6368"	1
/locus_tag="or3046"	0		/locus_tag="or6369"	1
/locus_tag="or3047"	0		/locus_tag="or6370"	1
/locus_tag="or3048"	0		/locus_tag="or6371"	1
/locus_tag="or3049"	0		/locus_tag="or6372"	1
/locus_tag="or3050"	0		/locus_tag="or6373"	1
/locus_tag="or3051"	0		/locus_tag="or6374"	1
/locus_tag="or3052"	0		/locus_tag="or6375"	1
/locus_tag="or3053"	1		/locus_tag="or6376"	1
/locus_tag="or3054"	1		/locus_tag="or6377"	1
/locus_tag="or3055"	1		/locus_tag="or6378"	1
/locus_tag="or3056"	1		/locus_tag="or6379"	1
/locus_tag="or3057"	1		/locus_tag="or6380"	1
/locus_tag="or3058"	1		/locus_tag="or6381"	1
/locus_tag="or3059"	1		/locus_tag="or6382"	1
/locus_tag="or3060"	1		/locus_tag="or6383"	1
/locus_tag="or3061"	1		/locus_tag="or6384"	1
/locus_tag="or3062"	1		/locus_tag="or6385"	1
/locus_tag="or3063"	1		/locus_tag="or6386"	0
/locus_tag="or3064"	1		/locus_tag="or6387"	0
/locus_tag="or3065"	1		/locus_tag="or6388"	0
/locus_tag="or3066"	1		/locus_tag="or6389"	0
/locus_tag="or3067"	1		/locus_tag="or6390"	0
/locus_tag="or3068"	1		/locus_tag="or6391"	0
/locus_tag="or3069"	1		/locus_tag="or6392"	0
/locus_tag="or3070"	1		/locus_tag="or6393"	0
/locus_tag="or3071"	1		/locus_tag="or6394"	0
/locus_tag="or3072"	1		/locus_tag="or6395"	0
/locus_tag="or3073"	1		/locus_tag="or6396"	0
/locus_tag="or3074"	1		/locus_tag="or6397"	0
/locus_tag="or3075"	1		/locus_tag="or6398"	1
/locus_tag="or3076"	1		/locus_tag="or6399"	1
/locus_tag="or3077"	0		/locus_tag="or6400"	1
/locus_tag="or3078"	1		/locus_tag="or6401"	1
/locus_tag="or3079"	1		/locus_tag="or6402"	1
/locus_tag="or3080"	1		/locus_tag="or6403"	1
/locus_tag="or3081"	1		/locus_tag="or6404"	1
/locus_tag="or3082"	1		/locus_tag="or6405"	1
/locus_tag="or3083"	1		/locus_tag="or6406"	1
/locus_tag="or3084"	1		/locus_tag="or6407"	1
/locus_tag="or3085"	1		/locus_tag="or6408"	1
/locus_tag="or3086"	1		/locus_tag="or6409"	1
/locus_tag="or3087"	1		/locus_tag="or6410"	0
/locus_tag="or3088"	1		/locus_tag="or6411"	1
/locus_tag="or3089"	0		/locus_tag="or6412"	1
/locus_tag="or3090"	1		/locus_tag="or6413"	1
/locus_tag="or3091"	1		/locus_tag="or6414"	1
/locus_tag="or3092"	1		/locus_tag="or6415"	1
/locus_tag="or3093"	1		/locus_tag="or6416"	1
/locus_tag="or3094"	1		/locus_tag="or6417"	1
/locus_tag="or3095"	1		/locus_tag="or6418"	1
/locus_tag="or3096"	1		/locus_tag="or6419"	1
/locus_tag="or3097"	1		/locus_tag="or6420"	1
/locus_tag="or3098"	1		/locus_tag="or6421"	1
/locus_tag="or3099"	1		/locus_tag="or6422"	1
/locus_tag="or3100"	1		/locus_tag="or6423"	1
/locus_tag="or3101"	1		/locus_tag="or6424"	1
/locus_tag="or3102"	1		/locus_tag="or6425"	1
/locus_tag="or3103"	1		/locus_tag="or6426"	1
/locus_tag="or3104"	1		/locus_tag="or6427"	1
/locus_tag="or3105"	1		/locus_tag="or6428"	1
/locus_tag="or3106"	1		/locus_tag="or6429"	1
/locus_tag="or3107"	1		/locus_tag="or6430"	1
/locus_tag="or3108"	1		/locus_tag="or6431"	0
/locus_tag="or3109"	1		/locus_tag="or6432"	0
/locus_tag="or3110"	1		/locus_tag="or6433"	0
/locus_tag="or3111"	1		/locus_tag="or6434"	0
/locus_tag="or3112"	1		/locus_tag="or6435"	0
/locus_tag="or3113"	1		/locus_tag="or6436"	0
/locus_tag="or3114"	1		/locus_tag="or6437"	0
/locus_tag="or3115"	1		/locus_tag="or6438"	1
/locus_tag="or3116"	1		/locus_tag="or6439"	0
/locus_tag="or3117"	1		/locus_tag="or6440"	0
/locus_tag="or3118"	1		/locus_tag="or6441"	1
/locus_tag="or3119"	1		/locus_tag="or6442"	1
/locus_tag="or3120"	1		/locus_tag="or6443"	1
/locus_tag="or3121"	1		/locus_tag="or6444"	1
/locus_tag="or3122"	1		/locus_tag="or6445"	1
/locus_tag="or3123"	1		/locus_tag="or6446"	1
/locus_tag="or3124"	1		/locus_tag="or6447"	1
/locus_tag="or3125"	1		/locus_tag="or6448"	1
/locus_tag="or3126"	1		/locus_tag="or6449"	1
/locus_tag="or3127"	1		/locus_tag="or6450"	1
/locus_tag="or3128"	1		/locus_tag="or6451"	0
/locus_tag="or3129"	1		/locus_tag="or6452"	1
/locus_tag="or3130"	1		/locus_tag="or6453"	1
/locus_tag="or3131"	1		/locus_tag="or6454"	1
/locus_tag="or3132"	1		/locus_tag="or6455"	1
/locus_tag="or3133"	1		/locus_tag="or6456"	1
/locus_tag="or3134"	1		/locus_tag="or6457"	1
/locus_tag="or3135"	1		/locus_tag="or6458"	1
/locus_tag="or3136"	1		/locus_tag="or6459"	1
/locus_tag="or3137"	1		/locus_tag="or6460"	1
/locus_tag="or3138"	1		/locus_tag="or6461"	1
/locus_tag="or3139"	1		/locus_tag="or6462"	1
/locus_tag="or3140"	1		/locus_tag="or6463"	1
/locus_tag="or3141"	1		/locus_tag="or6464"	1
/locus_tag="or3142"	1		/locus_tag="or6465"	1
/locus_tag="or3143"	1		/locus_tag="or6466"	1
/locus_tag="or3144"	1		/locus_tag="or6467"	1
/locus_tag="or3145"	1		/locus_tag="or6468"	1
/locus_tag="or3146"	1		/locus_tag="or6469"	0
/locus_tag="or3147"	1		/locus_tag="or6470"	1
/locus_tag="or3148"	1		/locus_tag="or6471"	1
/locus_tag="or3149"	1		/locus_tag="or6472"	1
/locus_tag="or3150"	1		/locus_tag="or6473"	1
/locus_tag="or3151"	1		/locus_tag="or6474"	1
/locus_tag="or3152"	1		/locus_tag="or6475"	1
/locus_tag="or3153"	1		/locus_tag="or6476"	1
/locus_tag="or3154"	1		/locus_tag="or6477"	1
/locus_tag="or3155"	1		/locus_tag="or6478"	0
/locus_tag="or3156"	1		/locus_tag="or6479"	1
/locus_tag="or3157"	1		/locus_tag="or6480"	1
/locus_tag="or3158"	1		/locus_tag="or6481"	1
/locus_tag="or3159"	1		/locus_tag="or6482"	1
/locus_tag="or3160"	1		/locus_tag="or6483"	1
/locus_tag="or3161"	1		/locus_tag="or6484"	1
/locus_tag="or3162"	1		/locus_tag="or6485"	1
/locus_tag="or3163"	1		/locus_tag="or6486"	1
/locus_tag="or3164"	1		/locus_tag="or6487"	1
/locus_tag="or3165"	1		/locus_tag="or6488"	1
/locus_tag="or3166"	1		/locus_tag="or6489"	1
/locus_tag="or3167"	1		/locus_tag="or6490"	0
/locus_tag="or3168"	1		/locus_tag="or6491"	0
/locus_tag="or3169"	1		/locus_tag="or6492"	1
/locus_tag="or3170"	1		/locus_tag="or6493"	0
/locus_tag="or3171"	1		/locus_tag="or6494"	0
/locus_tag="or3172"	1		/locus_tag="or6495"	1
/locus_tag="or3173"	1		/locus_tag="or6496"	1
/locus_tag="or3174"	1		/locus_tag="or6497"	1
/locus_tag="or3175"	1		/locus_tag="or6498"	1
/locus_tag="or3176"	1		/locus_tag="or6499"	1
/locus_tag="or3177"	1		/locus_tag="or6500"	1
/locus_tag="or3178"	1		/locus_tag="or6501"	1
/locus_tag="or3179"	1		/locus_tag="or6502"	1
/locus_tag="or3180"	1		/locus_tag="or6503"	1
/locus_tag="or3181"	1		/locus_tag="or6504"	1
/locus_tag="or3182"	1		/locus_tag="or6505"	1
/locus_tag="or3183"	1		/locus_tag="or6506"	1
/locus_tag="or3184"	1		/locus_tag="or6507"	1
/locus_tag="or3185"	1		/locus_tag="or6508"	0
/locus_tag="or3186"	1		/locus_tag="or6509"	1
/locus_tag="or3187"	1		/locus_tag="or6510"	1
/locus_tag="or3188"	1		/locus_tag="or6511"	1
/locus_tag="or3189"	1		/locus_tag="or6512"	1
/locus_tag="or3190"	1		/locus_tag="or6513"	1
/locus_tag="or3191"	1		/locus_tag="or6514"	1
/locus_tag="or3192"	1		/locus_tag="or6515"	1
/locus_tag="or3193"	1		/locus_tag="or6516"	1
/locus_tag="or3194"	1		/locus_tag="or6517"	1
[truncated: 1,384 more rows]

## Sheet: J2315-383
J2315_chr1	383		J2315_chr2	383		J2315_chr3	383				Negatives
BCAL0001	1		BCAM0001	1		BCAS0001	1		Count of J2315_chr1
BCAL0002	1		BCAM0002	1		BCAS0002	1		383	Total
BCAL0003	1		BCAM0003	1		BCAS0003	1		0	535	0.15449
BCAL0004	1		BCAM0004	1		BCAS0005	1		1	2928
BCAL0005	1		BCAM0005	1		BCAS0006	1		Grand Total	3463
BCAL0006	1		BCAM0005A	1		BCAS0007	1
BCAL0007	1		BCAM0006	1		BCAS0008	1
BCAL0008	1		BCAM0007	1		BCAS0009	1
BCAL0008A	1		BCAM0008	1		BCAS0010	1		Count of J2315_chr2
BCAL0009	1		BCAM0009	1		BCAS0011	1		383	Total
BCAL0010	1		BCAM0010	1		BCAS0012	1		0	672	0.234965
BCAL0011	1		BCAM0011	1		BCAS0013	1		1	2188
BCAL0012	1		BCAM0012	1		BCAS0014	1		Grand Total	2860
BCAL0013	1		BCAM0013	1		BCAS0015	1
BCAL0014	1		BCAM0014	1		BCAS0016	1
BCAL0015	1		BCAM0015	1		BCAS0017	1
BCAL0016	1		BCAM0016	1		BCAS0018	1		Count of J2315_chr3
BCAL0017	1		BCAM0017	1		BCAS0019	1		383	Total
BCAL0018	1		BCAM0018	1		BCAS0020	1		0	458	0.593264
BCAL0019	1		BCAM0019	1		BCAS0021	0		1	313
BCAL0020	1		BCAM0020	1		BCAS0022	0		?	1
BCAL0021	1		BCAM0021	1		BCAS0023	0		Grand Total	772
BCAL0022	1		BCAM0022	1		BCAS0024	0
BCAL0023	1		BCAM0023	1		BCAS0025	0
BCAL0024	1		BCAM0024	1		BCAS0026	0
BCAL0025	1		BCAM0025	1		BCAS0027	0		Count of J2315
BCAL0026	1		BCAM0026	1		BCAS0028	0		383	Total
BCAL0027	1		BCAM0027	1		BCAS0029	0		0	1665	0.234672
BCAL0028	1		BCAM0028	1		BCAS0030	0		1	5429
BCAL0029	1		BCAM0029	1		BCAS0031	0		?	1
BCAL0030	1		BCAM0030	0		BCAS0034	0		Grand Total	7095
BCAL0031	1		BCAM0031	0		BCAS0035	0
BCAL0032	1		BCAM0032	0		BCAS0036	0
BCAL0033	1		BCAM0033	1		BCAS0037	0
BCAL0034	1		BCAM0034	1		BCAS0038	0
BCAL0035	1		BCAM0035	1		BCAS0039	0
BCAL0036	1		BCAM0036	1		BCAS0040	0
BCAL0037	1		BCAM0037	1		BCAS0041	0
BCAL0038	1		BCAM0038	1		BCAS0042	0
BCAL0039	1		BCAM0039	1		BCAS0043	0
BCAL0040	1		BCAM0040	1		BCAS0044	0
BCAL0041	1		BCAM0041	1		BCAS0045	0
BCAL0042	1		BCAM0042	1		BCAS0046	0
BCAL0043	1		BCAM0043	0		BCAS0047	0
BCAL0044	0		BCAM0044	0		BCAS0048	0
BCAL0046	1		BCAM0045	0		BCAS0049	0
BCAL0047	1		BCAM0046	0		BCAS0050	0
BCAL0048A	1		BCAM0047	1		BCAS0051	1
BCAL0049	1		BCAM0048	1		BCAS0052	1
BCAL0050	0		BCAM0049	1		BCAS0053	1
BCAL0051	1		BCAM0050	1		BCAS0054	1
BCAL0052	1		BCAM0051	1		BCAS0055	1
BCAL0053	1		BCAM0052	1		BCAS0056	1
BCAL0054	1		BCAM0053	1		BCAS0057	1
BCAL0055	1		BCAM0054	1		BCAS0058	1
BCAL0056	1		BCAM0055	1		BCAS0059	1
BCAL0057	1		BCAM0056	1		BCAS0060	1
BCAL0058	1		BCAM0057	1		BCAS0061	1
BCAL0059	1		BCAM0058	1		BCAS0062	1
BCAL0060	1		BCAM0059	1		BCAS0063	1
BCAL0061	1		BCAM0060	1		BCAS0064	1
BCAL0062	1		BCAM0061	1		BCAS0065	1
BCAL0063	1		BCAM0062	1		BCAS0066	1
BCAL0064	1		BCAM0063	1		BCAS0067	0
BCAL0065	1		BCAM0064	1		BCAS0068	0
BCAL0066	1		BCAM0065	1		BCAS0069	0
BCAL0067	1		BCAM0065A	0		BCAS0070	0
BCAL0068	1		BCAM0066	0		BCAS0071	0
BCAL0069	0		BCAM0067	0		BCAS0072	0
BCAL0070	0		BCAM0068	0		BCAS0073	0
BCAL0071	1		BCAM0069	0		BCAS0074	0
BCAL0072	1		BCAM0070	0		BCAS0075	0
BCAL0073	1		BCAM0071	0		BCAS0076	0
BCAL0074	1		BCAM0072	0		BCAS0077	0
BCAL0075	1		BCAM0073	0		BCAS0078	0
BCAL0076	1		BCAM0074	0		BCAS0079	0
BCAL0077	1		BCAM0075	0		BCAS0080	1
BCAL0078	1		BCAM0076	0		BCAS0081	1
BCAL0079	1		BCAM0077	0		BCAS0082	1
BCAL0080	1		BCAM0078	0		BCAS0083	1
BCAL0081	0		BCAM0079	0		BCAS0084	1
BCAL0082	0		BCAM0080	0		BCAS0085	1
BCAL0083	0		BCAM0081	0		BCAS0086	1
BCAL0084	0		BCAM0082	1		BCAS0087	1
BCAL0085	0		BCAM0083	1		BCAS0088	1
BCAL0086	0		BCAM0084	1		BCAS0089	1
BCAL0088	0		BCAM0085	0		BCAS0090	1
BCAL0089	0		BCAM0086	1		BCAS0091	1
BCAL0090	0		BCAM0087	1		BCAS0092	1
BCAL0091	0		BCAM0088	1		BCAS0093	1
BCAL0092	0		BCAM0089	1		BCAS0094	1
BCAL0093	0		BCAM0090	1		BCAS0095	1
BCAL0094	0		BCAM0091	1		BCAS0096	1
BCAL0095	0		BCAM0092	1		BCAS0097	1
BCAL0096	0		BCAM0093	1		BCAS0098	1
BCAL0097	0		BCAM0094	1		BCAS0099	1
BCAL0098	0		BCAM0095	1		BCAS0100	1
BCAL0099	0		BCAM0096	1		BCAS0101	1
BCAL0100	0		BCAM0097	1		BCAS0102	1
BCAL0101	0		BCAM0098	1		BCAS0103	0
BCAL0102	0		BCAM0099	1		BCAS0104	1
BCAL0103	0		BCAM0100	1		BCAS0105	1
BCAL0104	0		BCAM0101	1		BCAS0106	0
BCAL0105	0		BCAM0102	1		BCAS0107	1
BCAL0106	0		BCAM0103	1		BCAS0108	1
BCAL0107	0		BCAM0104	1		BCAS0109	1
BCAL0108	1		BCAM0105	1		BCAS0110	0
BCAL0109	0		BCAM0106	1		BCAS0111	0
BCAL0110	0		BCAM0107	1		BCAS0112	0
BCAL0111	0		BCAM0108	1		BCAS0113	0
BCAL0112	0		BCAM0109	1		BCAS0114	0
BCAL0113	0		BCAM0110	1		BCAS0115	0
BCAL0114	0		BCAM0111	1		BCAS0116	1
BCAL0115	1		BCAM0112	0		BCAS0117	1
BCAL0116	1		BCAM0113	0		BCAS0118	1
BCAL0117	1		BCAM0114	0		BCAS0119	1
BCAL0118	1		BCAM0115	0		BCAS0120	1
BCAL0119	1		BCAM0116	0		BCAS0121	0
BCAL0120	1		BCAM0117	0		BCAS0122	0
BCAL0121	1		BCAM0118	0		BCAS0123	0
BCAL0122	1		BCAM0119	0		BCAS0124	1
BCAL0123	1		BCAM0120	0		BCAS0125	0
BCAL0124	1		BCAM0121	0		BCAS0126	1
BCAL0125	1		BCAM0122	0		BCAS0127	1
BCAL0126	1		BCAM0123	0		BCAS0128	1
BCAL0127	1		BCAM0124	0		BCAS0129	1
BCAL0128	1		BCAM0125	0		BCAS0130	1
BCAL0129	1		BCAM0126	0		BCAS0131	1
BCAL0130	1		BCAM0127	0		BCAS0132	0
BCAL0131	1		BCAM0128	0		BCAS0133	0
BCAL0132	1		BCAM0129	0		BCAS0134	0
BCAL0133	1		BCAM0130	0		BCAS0135	1
BCAL0134	1		BCAM0131	1		BCAS0136	1
BCAL0135	1		BCAM0132	1		BCAS0137	1
BCAL0136	1		BCAM0133	1		BCAS0138	1
BCAL0137	1		BCAM0134	1		BCAS0139	0
BCAL0138_J_0	1		BCAM0135	1		BCAS0140	0
BCAL0138_J_1	1		BCAM0136	1		BCAS0141	0
BCAL0139	1		BCAM0137	1		BCAS0142	0
BCAL0140	1		BCAM0138	1		BCAS0143	0
BCAL0141	1		BCAM0139	1		BCAS0144	0
BCAL0142	1		BCAM0140	1		BCAS0145	0
BCAL0143	1		BCAM0141	1		BCAS0146	1
BCAL0144	1		BCAM0142	1		BCAS0147	1
BCAL0145	1		BCAM0143	1		BCAS0148	1
BCAL0146	1		BCAM0144	1		BCAS0149	1
BCAL0147	1		BCAM0145	1		BCAS0150	1
BCAL0148	1		BCAM0146	1		BCAS0151	1
BCAL0149	1		BCAM0147	0		BCAS0152	1
BCAL0150	1		BCAM0148	0		BCAS0153	1
BCAL0151	1		BCAM0149	0		BCAS0154	1
BCAL0152	1		BCAM0150	0		BCAS0155	1
BCAL0153	1		BCAM0151	0		BCAS0156	1
BCAL0154	1		BCAM0152	0		BCAS0157	1
BCAL0155	1		BCAM0153	0		BCAS0158	0
BCAL0156	1		BCAM0154	0		BCAS0159	0
BCAL0157	1		BCAM0155	0		BCAS0160	0
BCAL0158	1		BCAM0156	0		BCAS0161	0
BCAL0159	1		BCAM0157	0		BCAS0162	0
BCAL0160	1		BCAM0158	1		BCAS0163	0
BCAL0161	1		BCAM0159	0		BCAS0164	0
BCAL0162	1		BCAM0160	1		BCAS0165	0
BCAL0163	1		BCAM0161	1		BCAS0166	0
BCAL0164	1		BCAM0162	1		BCAS0167	1
BCAL0165	0		BCAM0163	0		BCAS0168	1
BCAL0168	0		BCAM0164	1		BCAS0169	0
BCAL0169	0		BCAM0165	1		BCAS0170	0
BCAL0170	0		BCAM0166	1		BCAS0171	0
BCAL0171	0		BCAM0167	1		BCAS0172	0
BCAL0172	0		BCAM0168	1		BCAS0173	0
BCAL0173	0		BCAM0169	1		BCAS0174	0
BCAL0174	0		BCAM0170	1		BCAS0175	0
BCAL0175	0		BCAM0171	1		BCAS0176	1
BCAL0176	0		BCAM0172	1		BCAS0177	1
BCAL0177	0		BCAM0173	1		BCAS0178	1
BCAL0178	0		BCAM0174	1		BCAS0179	1
BCAL0179	0		BCAM0175	1		BCAS0180	1
BCAL0180	0		BCAM0176	1		BCAS0181	1
BCAL0181	0		BCAM0177	1		BCAS0182	1
BCAL0182	0		BCAM0178	1		BCAS0183	1
BCAL0185	0		BCAM0179	1		BCAS0184	1
BCAL0186	0		BCAM0180	1		BCAS0185	1
BCAL0187	1		BCAM0181	1		BCAS0186	1
BCAL0188	1		BCAM0182	1		BCAS0187	1
BCAL0189	1		BCAM0183	1		BCAS0188	1
BCAL0190	1		BCAM0184	1		BCAS0188a	0
BCAL0191	1		BCAM0185	1		BCAS0189	1
BCAL0192	1		BCAM0186	1		BCAS0190	1
BCAL0193	1		BCAM0187	1		BCAS0191	1
BCAL0193a	1		BCAM0188	0		BCAS0192	0
BCAL0194	1		BCAM0189	0		BCAS0193	0
BCAL0195	1		BCAM0190	1		BCAS0194	1
BCAL0196	1		BCAM0191	0		BCAS0195	1
BCAL0197	1		BCAM0192	0		BCAS0196	0
BCAL0198	1		BCAM0193	0		BCAS0197	1
BCAL0199	1		BCAM0194	0		BCAS0198	1
BCAL0200	1		BCAM0195	0		BCAS0199	1
BCAL0201	1		BCAM0196	0		BCAS0200	1
BCAL0202	1		BCAM0197	1		BCAS0201	1
BCAL0203	1		BCAM0198	1		BCAS0202	1
BCAL0204	1		BCAM0199	1		BCAS0203	1
BCAL0205	1		BCAM0200	1		BCAS0204	1
BCAL0206	1		BCAM0201	1		BCAS0205	1
BCAL0206A	1		BCAM0202	0		BCAS0206	1
BCAL0207	1		BCAM0203	0		BCAS0207	1
BCAL0208	1		BCAM0204	0		BCAS0208	1
BCAL0209	1		BCAM0205	0		BCAS0209	1
BCAL0210	1		BCAM0206	0		BCAS0210	1
BCAL0211	1		BCAM0207	0		BCAS0211	1
BCAL0212	1		BCAM0208	0		BCAS0212	1
BCAL0213	1		BCAM0209	1		BCAS0213	1
BCAL0214	1		BCAM0210	1		BCAS0214	1
BCAL0215	1		BCAM0211	0		BCAS0215	1
BCAL0216	1		BCAM0212	0		BCAS0216	1
BCAL0217	1		BCAM0213	0		BCAS0217	1
BCAL0218	0		BCAM0214	0		BCAS0218	1
BCAL0219	1		BCAM0215	0		BCAS0219	1
BCAL0220	1		BCAM0216	1		BCAS0220	1
BCAL0221	1		BCAM0217	1		BCAS0221	1
BCAL0222	1		BCAM0218	0		BCAS0222	1
BCAL0223	1		BCAM0219	0		BCAS0223	1
BCAL0224	1		BCAM0220	0		BCAS0224	1
BCAL0225	1		BCAM0221	0		BCAS0225	1
BCAL0226	1		BCAM0222	0		BCAS0226	1
BCAL0227	1		BCAM0223	0		BCAS0227	1
BCAL0228	1		BCAM0224	0		BCAS0228	0
BCAL0229	1		BCAM0225	0		BCAS0229	0
BCAL0230	1		BCAM0227	0		BCAS0230	0
BCAL0231	1		BCAM0228	0		BCAS0231	0
BCAL0232	1		BCAM0229	0		BCAS0232	0
BCAL0233	1		BCAM0230A	0		BCAS0233	0
BCAL0234	1		BCAM0231	0		BCAS0234	1
BCAL0235	1		BCAM0232	0		BCAS0235	1
BCAL0236	1		BCAM0233	0		BCAS0236	1
BCAL0237	1		BCAM0234	0		BCAS0237	1
BCAL0238	1		BCAM0235	0		BCAS0238	1
BCAL0239	1		BCAM0236	0		BCAS0238A	1
BCAL0240	1		BCAM0237A	1		BCAS0239	1
BCAL0241	1		BCAM0238	0		BCAS0240	0
BCAL0242	1		BCAM0238a	0		BCAS0241	0
BCAL0243	1		BCAM0239	0		BCAS0242	1
BCAL0244	1		BCAM0239a	0		BCAS0243	0
BCAL0245	1		BCAM0240	0		BCAS0244	0
BCAL0246	1		BCAM0241	0		BCAS0245	0
BCAL0247	1		BCAM0242	0		BCAS0246	0
BCAL0248	1		BCAM0243	0		BCAS0247	0
BCAL0249	1		BCAM0244	0		BCAS0248	0
BCAL0250	1		BCAM0245_J_0	0		BCAS0249	0
BCAL0251	1		BCAM0245_J_1	0		BCAS0250	0
BCAL0252	1		BCAM0251	0		BCAS0251	0
BCAL0253	1		BCAM0252	0		BCAS0252	1
BCAL0254	1		BCAM0253	0		BCAS0253	0
BCAL0255	1		BCAM0254	0		BCAS0254	0
BCAL0256	1		BCAM0255	0		BCAS0255	0
BCAL0257	1		BCAM0256	0		BCAS0256	1
BCAL0258	1		BCAM0257	0		BCAS0257	1
BCAL0259	1		BCAM0258	0		BCAS0258	1
BCAL0260	1		BCAM0259	0		BCAS0259	1
BCAL0261	1		BCAM0260	0		BCAS0260	1
BCAL0262	1		BCAM0261	0		BCAS0262	1
BCAL0263	1		BCAM0262	0		BCAS0263	1
BCAL0264	1		BCAM0263	0		BCAS0264	1
BCAL0265	1		BCAM0264	0		BCAS0265	1
BCAL0266	1		BCAM0265	0		BCAS0266	0
BCAL0267	1		BCAM0266	0		BCAS0267a	0
BCAL0268	1		BCAM0267	0		BCAS0269	0
BCAL0269	1		BCAM0268	0		BCAS0270	0
BCAL0270	1		BCAM0269	0		BCAS0271	0
BCAL0272	1		BCAM0270	0		BCAS0272	0
BCAL0273	1		BCAM0271	0		BCAS0273	0
BCAL0274	1		BCAM0272	0		BCAS0274	0
BCAL0275	0		BCAM0273	0		BCAS0275	0
BCAL0276	0		BCAM0274a	0		BCAS0276	0
BCAL0277	1		BCAM0275	0		BCAS0277	0
BCAL0278	1		BCAM0275a	0		BCAS0278	0
BCAL0279	1		BCAM0276	0		BCAS0279	0
BCAL0280	1		BCAM0277	0		BCAS0280	0
BCAL0281	1		BCAM0278	0		BCAS0281	0
BCAL0282	1		BCAM0279	0		BCAS0282	0
BCAL0283	1		BCAM0280	0		BCAS0283	0
BCAL0284	1		BCAM0280A	0		BCAS0284	0
BCAL0285	1		BCAM0281	0		BCAS0285	0
BCAL0286	1		BCAM0282	0		BCAS0286	1
BCAL0287	1		BCAM0283	0		BCAS0287	1
BCAL0288	1		BCAM0284	0		BCAS0288	0
BCAL0289	1		BCAM0285	0		BCAS0289	0
BCAL0290	1		BCAM0286	0		BCAS0290	0
BCAL0291	1		BCAM0287	1		BCAS0291	0
BCAL0292	1		BCAM0288	1		BCAS0292	1
BCAL0293	1		BCAM0289	1		BCAS0293	1
BCAL0294	1		BCAM0290	0		BCAS0294	1
BCAL0295	1		BCAM0291	0		BCAS0295	1
BCAL0296	1		BCAM0292	0		BCAS0296	1
BCAL0297	1		BCAM0293	0		BCAS0297	1
BCAL0298	1		BCAM0294	0		BCAS0298	1
BCAL0299	1		BCAM0295	0		BCAS0299	1
BCAL0300	1		BCAM0296	0		BCAS0300	1
BCAL0301	1		BCAM0297	0		BCAS0301	1
BCAL0302	1		BCAM0298	0		BCAS0302	1
BCAL0303	1		BCAM0299	0		BCAS0303	1
BCAL0304	1		BCAM0300	0		BCAS0304	1
BCAL0305	1		BCAM0301	0		BCAS0305	1
BCAL0306	1		BCAM0302	0		BCAS0306	1
BCAL0307	1		BCAM0303	0		BCAS0307	1
BCAL0308	1		BCAM0304	0		BCAS0308	1
BCAL0309	1		BCAM0305	0		BCAS0309	1
BCAL0310	1		BCAM0306	0		BCAS0310	1
BCAL0311	1		BCAM0307	0		BCAS0311	1
BCAL0312	1		BCAM0308	0		BCAS0312	1
BCAL0313	1		BCAM0309	1		BCAS0313	1
BCAL0314	1		BCAM0310	0		BCAS0314	1
BCAL0315	1		BCAM0311	0		BCAS0315	1
BCAL0316	1		BCAM0312	0		BCAS0316	1
BCAL0317	1		BCAM0313	0		BCAS0317	1
BCAL0318	1		BCAM0314	0		BCAS0318	1
BCAL0319	1		BCAM0315	0		BCAS0319	0
BCAL0320	1		BCAM0316	0		BCAS0320	0
BCAL0321	1		BCAM0317	0		BCAS0321	0
BCAL0322	1		BCAM0318	0		BCAS0321b	0
BCAL0323	1		BCAM0319	0		BCAS0323	0
BCAL0324	1		BCAM0320	0		BCAS0324	1
BCAL0325	1		BCAM0321	0		BCAS0325	0
BCAL0326	1		BCAM0322	0		BCAS0326	0
BCAL0327	1		BCAM0323	0		BCAS0327	0
BCAL0328	1		BCAM0324	0		BCAS0328	0
BCAL0329	1		BCAM0325	0		BCAS0329	0
BCAL0330	1		BCAM0326	0		BCAS0330	0
BCAL0331	1		BCAM0327	0		BCAS0331	0
BCAL0332	1		BCAM0328	0		BCAS0332	0
BCAL0333	1		BCAM0329	0		BCAS0333	1
BCAL0334	1		BCAM0330	0		BCAS0334	1
BCAL0335	1		BCAM0331	0		BCAS0335	1
BCAL0336	0		BCAM0332	0		BCAS0336	1
BCAL0337	1		BCAM0333	0		BCAS0337	1
BCAL0338	1		BCAM0334	0		BCAS0338	1
BCAL0339	1		BCAM0335_J_0	0		BCAS0339	1
BCAL0340	1		BCAM0335_J_1	0		BCAS0340	1
BCAL0341	1		BCAM0337	0		BCAS0341	1
BCAL0342	1		BCAM0338	0		BCAS0342	1
BCAL0343	1		BCAM0339	0		BCAS0343	1
BCAL0344	1		BCAM0340	0		BCAS0344	1
BCAL0345	1		BCAM0341	1		BCAS0345	1
BCAL0346	1		BCAM0342	1		BCAS0346	1
BCAL0347	1		BCAM0343	1		BCAS0347	0
BCAL0348	1		BCAM0344	1		BCAS0348	0
BCAL0349	1		BCAM0345	1		BCAS0349	0
BCAL0350	1		BCAM0346	0		BCAS0350	0
BCAL0351	1		BCAM0347	0		BCAS0351	0
BCAL0352	1		BCAM0348	1		BCAS0352	0
BCAL0353	1		BCAM0349	0		BCAS0353	0
BCAL0354	1		BCAM0350	0		BCAS0354	0
BCAL0355	1		BCAM0351	0		BCAS0355	0
BCAL0356	1		BCAM0352	0		BCAS0356	0
BCAL0357	1		BCAM0354	0		BCAS0357	0
BCAL0358	1		BCAM0354a_J_0	0		BCAS0358	0
BCAL0359	1		BCAM0354a_J_1	1		BCAS0359	0
BCAL0360	0		BCAM0354a_J_2	1		BCAS0360	0
BCAL0361	1		BCAM0355	0		BCAS0361	0
BCAL0362	1		BCAM0356	1		BCAS0362	0
BCAL0363	1		BCAM0357	1		BCAS0363	0
BCAL0364	1		BCAM0358	1		BCAS0364	0
BCAL0365	1		BCAM0359	1		BCAS0365	0
BCAL0366	1		BCAM0360	1		BCAS0366	0
BCAL0367	1		BCAM0361	1		BCAS0367	0
BCAL0368	1		BCAM0362	1		BCAS0368	0
BCAL0369	1		BCAM0363	1		BCAS0369	0
BCAL0370	1		BCAM0364	1		BCAS0370	0
BCAL0371	1		BCAM0365	1		BCAS0371	0
BCAL0372	1		BCAM0366	1		BCAS0372	0
BCAL0373	1		BCAM0367	1		BCAS0373	0
BCAL0374	1		BCAM0368	1		BCAS0374	0
BCAL0375	1		BCAM0369	1		BCAS0375	0
BCAL0376	1		BCAM0370	1		BCAS0376	0
BCAL0376a	1		BCAM0371	1		BCAS0377	0
BCAL0377	1		BCAM0372	1		BCAS0378	0
BCAL0378	1		BCAM0373	1		BCAS0379	0
BCAL0379	1		BCAM0374	1		BCAS0380	0
BCAL0380	1		BCAM0375	1		BCAS0381	0
BCAL0381	1		BCAM0376	1		BCAS0382	0
BCAL0382	1		BCAM0377	1		BCAS0383	0
BCAL0383	1		BCAM0378	1		BCAS0384	0
BCAL0384	1		BCAM0379	1		BCAS0385	0
BCAL0385	1		BCAM0380	1		BCAS0386	0
BCAL0386	0		BCAM0381	1		BCAS0387	0
BCAL0387	1		BCAM0382	1		BCAS0388	0
BCAL0388	1		BCAM0383	1		BCAS0389	0
BCAL0389	1		BCAM0384	1		BCAS0390	0
BCAL0390	1		BCAM0385	1		BCAS0391	0
BCAL0391	1		BCAM0386	1		BCAS0392	0
BCAL0393	0		BCAM0387	1		BCAS0393	0
BCAL0394	1		BCAM0388	1		BCAS0394	0
BCAL0395	1		BCAM0389	1		BCAS0395	0
BCAL0396	1		BCAM0390	1		BCAS0396	0
BCAL0397	1		BCAM0391	1		BCAS0397	0
BCAL0398	1		BCAM0392	1		BCAS0398	0
BCAL0399	1		BCAM0393	1		BCAS0399	0
BCAL0400	1		BCAM0394	1		BCAS0400	0
BCAL0401	1		BCAM0395	0		BCAS0401	0
BCAL0402	1		BCAM0396	1		BCAS0402	0
BCAL0403	1		BCAM0397	1		BCAS0403	0
BCAL0404	1		BCAM0398	1		BCAS0404	0
BCAL0405	1		BCAM0399	1		BCAS0405	0
BCAL0406	1		BCAM0400	1		BCAS0406	0
BCAL0407	1		BCAM0401	1		BCAS0407	1
BCAL0408	1		BCAM0402	1		BCAS0409	1
BCAL0409	1		BCAM0403	1		BCAS0410	0
BCAL0409a	1		BCAM0404	1		BCAS0411	0
BCAL0410	0		BCAM0405	1		BCAS0412	1
BCAL0412	0		BCAM0406	1		BCAS0413	1
BCAL0413	0		BCAM0407	1		BCAS0414	1
BCAL0419	0		BCAM0408	1		BCAS0415	1
BCAL0421	1		BCAM0409	1		BCAS0416	0
BCAL0422	1		BCAM0410	1		BCAS0417	0
BCAL0423	1		BCAM0411	1		BCAS0418	1
BCAL0424	1		BCAM0412	1		BCAS0419	1
BCAL0425	1		BCAM0412a	1		BCAS0420	0
BCAL0426	1		BCAM0413	1		BCAS0421_J_0	0
BCAL0427	1		BCAM0414	1		BCAS0421_J_1	0
BCAL0428	1		BCAM0415	1		BCAS0425	0
BCAL0430	1		BCAM0416	1		BCAS0426	0
BCAL0431	1		BCAM0417	1		BCAS0427	0
BCAL0432	1		BCAM0418	1		BCAS0428	0
BCAL0433	1		BCAM0419	1		BCAS0429	0
BCAL0434	1		BCAM0420	1		BCAS0430	0
BCAL0435	1		BCAM0421	1		BCAS0431	0
BCAL0436	1		BCAM0422	1		BCAS0432	0
BCAL0437	1		BCAM0423	1		BCAS0433	0
BCAL0438	1		BCAM0424	1		BCAS0434	0
BCAL0439	1		BCAM0425	1		BCAS0435	1
BCAL0440	1		BCAM0426	1		BCAS0436	1
BCAL0441	1		BCAM0427	1		BCAS0437	1
BCAL0442	1		BCAM0428	1		BCAS0438	0
BCAL0444	1		BCAM0429	1		BCAS0439	0
BCAL0445	1		BCAM0430	1		BCAS0440	0
BCAL0446	1		BCAM0431	1		BCAS0441	0
BCAL0447	1		BCAM0432	0		BCAS0442	0
BCAL0448	1		BCAM0433	0		BCAS0443	0
BCAL0449	1		BCAM0434	0		BCAS0444	0
BCAL0450	1		BCAM0435	0		BCAS0445	0
BCAL0451	1		BCAM0436	0		BCAS0446	0
BCAL0452	1		BCAM0437	1		BCAS0447	0
BCAL0453	1		BCAM0438	0		BCAS0448	0
BCAL0454	1		BCAM0439	0		BCAS0449	0
BCAL0455	1		BCAM0440	0		BCAS0450	0
BCAL0456	1		BCAM0441	0		BCAS0451	0
BCAL0457	1		BCAM0442	1		BCAS0452	1
BCAL0458	1		BCAM0443	1		BCAS0453	1
BCAL0459	1		BCAM0444	1		BCAS0454	1
BCAL0460	1		BCAM0445	1		BCAS0455	1
BCAL0461	1		BCAM0446	1		BCAS0456	1
BCAL0462	1		BCAM0447	1		BCAS0457	1
BCAL0463	1		BCAM0448	1		BCAS0458	1
BCAL0464	1		BCAM0449	1		BCAS0459	1
BCAL0465	1		BCAM0450	1		BCAS0460	0
BCAL0466	1		BCAM0451	1		BCAS0461	0
BCAL0467	1		BCAM0452	1		BCAS0462	0
BCAL0468	1		BCAM0453	1		BCAS0463	0
BCAL0469	1		BCAM0454_J_0	1		BCAS0464	0
BCAL0470	1		BCAM0454_J_1	1		BCAS0465	0
BCAL0471	1		BCAM0456	1		BCAS0466	0
BCAL0472	1		BCAM0457	1		BCAS0467	0
BCAL0473	1		BCAM0458	1		BCAS0468	1
BCAL0474	1		BCAM0459	1		BCAS0468a	1
BCAL0475	1		BCAM0460	0		BCAS0469	0
BCAL0476	1		BCAM0461	0		BCAS0470	1
BCAL0477	1		BCAM0462	0		BCAS0471	0
BCAL0478	1		BCAM0463	0		BCAS0472	0
BCAL0479	1		BCAM0464	0		BCAS0473	0
BCAL0480	1		BCAM0465	1		BCAS0475	0
BCAL0481	1		BCAM0466	1		BCAS0476	1
BCAL0482	1		BCAM0467	1		BCAS0477	0
BCAL0483	1		BCAM0468	1		BCAS0478	1
BCAL0484	1		BCAM0469	1		BCAS0479	0
BCAL0485	1		BCAM0470	1		BCAS0480	0
BCAL0486	1		BCAM0471	1		BCAS0481	0
BCAL0487	1		BCAM0472	1		BCAS0482	0
BCAL0488	1		BCAM0473	1		BCAS0483	0
BCAL0489	1		BCAM0474	0		BCAS0484	0
BCAL0490	1		BCAM0475	0		BCAS0485	0
BCAL0491	1		BCAM0476	0		BCAS0486	0
BCAL0492	1		BCAM0476a	1		BCAS0487	0
BCAL0493	1		BCAM0478	1		BCAS0488	0
BCAL0494	1		BCAM0479	1		BCAS0489	0
BCAL0495	1		BCAM0480	1		BCAS0490	0
BCAL0496	1		BCAM0481	1		BCAS0491	0
BCAL0497	1		BCAM0482	1		BCAS0492	1
BCAL0499	1		BCAM0483	1		BCAS0493_J_0	1
BCAL0500	1		BCAM0484	1		BCAS0493_J_1	1
BCAL0501	1		BCAM0485	1		BCAS0494	1
BCAL0502	1		BCAM0486	1		BCAS0495	1
BCAL0503	1		BCAM0487	1		BCAS0496	1
BCAL0504	1		BCAM0488	1		BCAS0497	1
BCAL0505	1		BCAM0489	1		BCAS0498	1
BCAL0506	1		BCAM0490	1		BCAS0499	0
BCAL0507	1		BCAM0491	1		BCAS0500	0
BCAL0508	1		BCAM0492	1		BCAS0501	0
BCAL0509	1		BCAM0493	1		BCAS0502	0
BCAL0510	1		BCAM0494	0		BCAS0503	0
BCAL0511	1		BCAM0495	1		BCAS0504	0
BCAL0512	1		BCAM0495a	0		BCAS0505a	0
BCAL0513	1		BCAM0496	1		BCAS0506	0
BCAL0514	1		BCAM0497	0		BCAS0508	0
BCAL0515	1		BCAM0498	1		BCAS0511	0
BCAL0516	1		BCAM0499	0		BCAS0512	0
BCAL0517	1		BCAM0500	0		BCAS0513	0
BCAL0518	1		BCAM0501	1		BCAS0514	0
BCAL0519	1		BCAM0502	1		BCAS0515	0
BCAL0520	1		BCAM0504	1		BCAS0516	0
BCAL0521	1		BCAM0505	1		BCAS0517	0
BCAL0522	1		BCAM0506	1		BCAS0518	0
BCAL0523	1		BCAM0507	1		BCAS0519	0
BCAL0524	1		BCAM0508	1		BCAS0520	0
BCAL0525	1		BCAM0509	1		BCAS0521	0
BCAL0527	1		BCAM0510	0		BCAS0522	0
BCAL0528	1		BCAM0511	1		BCAS0523	0
BCAL0529	1		BCAM0512	1		BCAS0524	0
BCAL0530	1		BCAM0513	0		BCAS0525	0
BCAL0531	1		BCAM0514	0		BCAS0526	0
BCAL0532	1		BCAM0515	0		BCAS0527	0
BCAL0533	1		BCAM0516	1		BCAS0528	0
BCAL0534	1		BCAM0517	1		BCAS0529	0
BCAL0535	1		BCAM0518	1		BCAS0530	0
BCAL0536	1		BCAM0519	1		BCAS0531	0
BCAL0537	1		BCAM0520	0		BCAS0532	0
BCAL0538	1		BCAM0521	0		BCAS0533	0
BCAL0539	1		BCAM0522	0		BCAS0534	0
BCAL0540	1		BCAM0523	0		BCAS0535	0
BCAL0541	1		BCAM0524	0		BCAS0536	0
BCAL0542	1		BCAM0525	1		BCAS0537	0
BCAL0543	1		BCAM0525A	1		BCAS0538	0
BCAL0544	1		BCAM0526	1		BCAS0539	0
BCAL0545	1		BCAM0527	1		BCAS0540	0
BCAL0546	1		BCAM0528	1		BCAS0541	0
BCAL0547	1		BCAM0529	1		BCAS0542	0
BCAL0548	1		BCAM0529A	0		BCAS0543	0
BCAL0549	1		BCAM0530	0		BCAS0544	0
BCAL0550	1		BCAM0531	0		BCAS0545	0
BCAL0551	1		BCAM0532	0		BCAS0546	0
BCAL0552	1		BCAM0533	0		BCAS0547	0
BCAL0553	1		BCAM0534	1		BCAS0548	0
BCAL0554	1		BCAM0535	1		BCAS0549	0
BCAL0555	1		BCAM0536	1		BCAS0550	0
BCAL0556	1		BCAM0537	1		BCAS0552	0
BCAL0557	1		BCAM0538	1		BCAS0553	0
BCAL0558	1		BCAM0539	1		BCAS0554	0
BCAL0559	1		BCAM0540	1		BCAS0555	0
BCAL0560	1		BCAM0541	1		BCAS0556	0
BCAL0561	1		BCAM0542	1		BCAS0557	0
BCAL0562	1		BCAM0543	1		BCAS0558A	0
BCAL0564	1		BCAM0544	1		BCAS0559	0
BCAL0565	1		BCAM0545	1		BCAS0560	0
BCAL0566	1		BCAM0545a	1		BCAS0561	0
BCAL0567	1		BCAM0546	0		BCAS0562	0
BCAL0568	1		BCAM0547	1		BCAS0564	0
BCAL0569	1		BCAM0548	1		BCAS0565	0
BCAL0570	1		BCAM0549	1		BCAS0566	0
BCAL0571	1		BCAM0550	1		BCAS0568	0
BCAL0572	1		BCAM0551	1		BCAS0569	0
BCAL0573_J_0	0		BCAM0552	1		BCAS0570	0
BCAL0573_J_1	0		BCAM0553	1		BCAS0571	0
BCAL0575	1		BCAM0554	1		BCAS0572	0
BCAL0576	1		BCAM0555	1		BCAS0573	0
BCAL0577	1		BCAM0556	1		BCAS0574	0
BCAL0578	1		BCAM0557	1		BCAS0575	0
BCAL0579	1		BCAM0558	1		BCAS0576	0
BCAL0580	1		BCAM0559	1		BCAS0577	0
BCAL0581	1		BCAM0560	1		BCAS0578	0
BCAL0582	0		BCAM0561	1		BCAS0579	0
BCAL0583	1		BCAM0562	1		BCAS0580	0
BCAL0584	1		BCAM0563	1		BCAS0581	0
BCAL0585	1		BCAM0564	1		BCAS0582	0
BCAL0586	1		BCAM0565	1		BCAS0583	0
BCAL0587	0		BCAM0566	1		BCAS0584	0
BCAL0588	0		BCAM0567	1		BCAS0585	0
BCAL0589	0		BCAM0568	1		BCAS0586	0
BCAL0591	0		BCAM0569	1		BCAS0587_J_0	1
BCAL0592	1		BCAM0570	1		BCAS0587_J_1	1
BCAL0593	1		BCAM0571	1		BCAS0587a	1
BCAL0594	1		BCAM0572	1		BCAS0588	0
BCAL0595	1		BCAM0573	1		BCAS0589	0
BCAL0596	1		BCAM0574	1		BCAS0590	0
BCAL0597	1		BCAM0575	1		BCAS0591	0
BCAL0598	1		BCAM0576	1		BCAS0592	0
BCAL0599	1		BCAM0577	1		BCAS0593	0
BCAL0600	1		BCAM0578	1		BCAS0594	1
BCAL0601	1		BCAM0580	1		BCAS0595	1
BCAL0602	1		BCAM0581	1		BCAS0596	1
BCAL0603	1		BCAM0582	1		BCAS0597	1
BCAL0604	1		BCAM0582A	1		BCAS0598	1
BCAL0605	1		BCAM0583	1		BCAS0599	0
BCAL0606	1		BCAM0584	1		BCAS0600	1
BCAL0607	1		BCAM0585	0		BCAS0601	1
BCAL0608	1		BCAM0586	0		BCAS0602	1
BCAL0609	1		BCAM0587	1		BCAS0603	1
BCAL0610	1		BCAM0588	1		BCAS0604	1
BCAL0611	1		BCAM0589	1		BCAS0605	1
BCAL0612	1		BCAM0590	1		BCAS0606	1
BCAL0613	1		BCAM0591	1		BCAS0607	1
BCAL0614	1		BCAM0592	1		BCAS0608	1
BCAL0615	1		BCAM0593	1		BCAS0609	1
BCAL0616	1		BCAM0594	1		BCAS0610	1
BCAL0616a	1		BCAM0595	1		BCAS0611	0
BCAL0617	1		BCAM0596	1		BCAS0612	0
BCAL0618	1		BCAM0597	1		BCAS0613	0
BCAL0619	1		BCAM0598	1		BCAS0614	0
BCAL0620	1		BCAM0599	1		BCAS0615	1
BCAL0621	1		BCAM0600	1		BCAS0616	1
BCAL0622	1		BCAM0601	1		BCAS0617	0
BCAL0623	1		BCAM0602	1		BCAS0618	1
BCAL0624	1		BCAM0603	1		BCAS0619	1
BCAL0625	1		BCAM0604	1		BCAS0620	1
BCAL0626	1		BCAM0605	1		BCAS0621	0
BCAL0627	1		BCAM0606	1		BCAS0622	0
BCAL0628	1		BCAM0607	1		BCAS0623	0
BCAL0629	1		BCAM0608	1		BCAS0624	0
BCAL0629a	1		BCAM0609	1		BCAS0625	0
BCAL0630	1		BCAM0610	1		BCAS0626	0
BCAL0631	1		BCAM0611	1		BCAS0627	0
BCAL0632	1		BCAM0612	1		BCAS0628	0
BCAL0633	1		BCAM0613	1		BCAS0629	0
BCAL0634	1		BCAM0614	0		BCAS0630	0
BCAL0638	1		BCAM0615	0		BCAS0631	0
BCAL0639	1		BCAM0616	1		BCAS0632	0
BCAL0640	1		BCAM0617	1		BCAS0633	0
BCAL0641	1		BCAM0618	1		BCAS0634	0
BCAL0641A	0		BCAM0619	1		BCAS0635	0
BCAL0644	1		BCAM0620	1		BCAS0636	0
BCAL0645	1		BCAM0621	0		BCAS0637	0
BCAL0646	1		BCAM0622	1		BCAS0638	0
BCAL0647	1		BCAM0623	1		BCAS0639	0
BCAL0648_J_0	1		BCAM0624	1		BCAS0640	0
BCAL0648_J_1	1		BCAM0625	1		BCAS0641	0
BCAL0650	1		BCAM0626	1		BCAS0642_J_0	0
BCAL0651	1		BCAM0627	1		BCAS0642_J_1	0
BCAL0652	1		BCAM0628	1		BCAS0644_J_0	0
BCAL0653	1		BCAM0629	1		BCAS0644_J_1	0
BCAL0654	1		BCAM0630	1		BCAS0645_J_0	0
BCAL0655	1		BCAM0631	1		BCAS0645_J_1	0
BCAL0656	1		BCAM0632	1		BCAS0645_J_2	0
BCAL0657	1		BCAM0633	1		BCAS0645_J_3	0
BCAL0658	1		BCAM0634	1		BCAS0646_J_0	1
BCAL0659	1		BCAM0635	1		BCAS0646_J_1	0
BCAL0660	1		BCAM0636	1		BCAS0646A	0
BCAL0661	1		BCAM0637	1		BCAS0648	0
BCAL0662	1		BCAM0638	1		BCAS0649	0
BCAL0663	1		BCAM0639	1		BCAS0650	0
BCAL0664	1		BCAM0640	1		BCAS0650a	?
BCAL0665	1		BCAM0641	1		BCAS0651	0
BCAL0666	1		BCAM0642	1		BCAS0652	0
BCAL0667	1		BCAM0643	1		BCAS0655	0
BCAL0668	1		BCAM0644	1		BCAS0656	0
BCAL0669	1		BCAM0645	1		BCAS0657	0
BCAL0670	1		BCAM0646	1		BCAS0658	0
BCAL0671	1		BCAM0647	1		BCAS0660	0
BCAL0672	1		BCAM0648	1		BCAS0660A	0
BCAL0673	1		BCAM0649	1		BCAS0660B	0
BCAL0674	1		BCAM0650	1		BCAS0660C	0
BCAL0675	1		BCAM0651	1		BCAS0661A	0
BCAL0676	1		BCAM0652	1		BCAS0661B	0
BCAL0677	1		BCAM0653	1		BCAS0661C	0
BCAL0678	1		BCAM0654	1		BCAS0662	0
BCAL0679	1		BCAM0655	1		BCAS0663	0
BCAL0680	1		BCAM0656	1		BCAS0664	0
BCAL0681	1		BCAM0657	1		BCAS0665	0
BCAL0682	1		BCAM0658	1		BCAS0666	0
BCAL0683	1		BCAM0659	1		BCAS0667	0
BCAL0684	1		BCAM0660	1		BCAS0668	0
BCAL0685	1		BCAM0661	1		BCAS0669	0
BCAL0686	1		BCAM0662	1		BCAS0670	0
BCAL0687	1		BCAM0663	1		BCAS0671	0
BCAL0688	1		BCAM0664	1		BCAS0672	0
BCAL0689	1		BCAM0665	1		BCAS0673	0
BCAL0690	1		BCAM0666	0		BCAS0674	0
BCAL0691	1		BCAM0667	0		BCAS0675	0
BCAL0692	1		BCAM0668	0		BCAS0676	0
BCAL0693	1		BCAM0669	0		BCAS0677	0
BCAL0694	1		BCAM0670	0		BCAS0678	0
BCAL0695	1		BCAM0671	0		BCAS0679	0
BCAL0696	1		BCAM0672	0		BCAS0679A	0
BCAL0697	1		BCAM0673	0		BCAS0680	0
BCAL0698	1		BCAM0674	0		BCAS0681	0
BCAL0699	1		BCAM0675	0		BCAS0682	0
BCAL0700	1		BCAM0676	0		BCAS0683	0
BCAL0701	1		BCAM0677	0		BCAS0684_J_0	0
BCAL0702	1		BCAM0678	1		BCAS0684_J_1	0
BCAL0703	1		BCAM0679	1		BCAS0686	0
BCAL0704	1		BCAM0680	1		BCAS0687	0
BCAL0705	1		BCAM0681	1		BCAS0688	0
BCAL0706	1		BCAM0682	1		BCAS0689	0
BCAL0707	1		BCAM0683	1		BCAS0690	0
BCAL0708	1		BCAM0684	1		BCAS0691	0
BCAL0709	1		BCAM0685	1		BCAS0692	0
BCAL0710	1		BCAM0686	1		BCAS0693	0
BCAL0711	1		BCAM0687	1		BCAS0694	0
BCAL0712	1		BCAM0688	1		BCAS0695	0
BCAL0713	1		BCAM0689	1		BCAS0697	0
BCAL0714	1		BCAM0690	1		BCAS0698	0
BCAL0715	1		BCAM0691	1		BCAS0699	0
BCAL0716	1		BCAM0692	1		BCAS0700	0
BCAL0717	1		BCAM0693	1		BCAS0701	0
BCAL0718	1		BCAM0694	1		BCAS0702	0
BCAL0719	1		BCAM0695	1		BCAS0703	0
BCAL0720	1		BCAM0696	1		BCAS0704	0
BCAL0721	1		BCAM0697	1		BCAS0705	0
BCAL0722	1		BCAM0698	1		BCAS0706	0
BCAL0723	1		BCAM0699	1		BCAS0707	0
BCAL0724	1		BCAM0700	1		BCAS0708	0
BCAL0725	1		BCAM0701	1		BCAS0709	0
BCAL0726	1		BCAM0702	1		BCAS0710	0
BCAL0727	1		BCAM0703	1		BCAS0712	0
BCAL0728	1		BCAM0704	1		BCAS0713	0
BCAL0729	1		BCAM0705	1		BCAS0715	0
BCAL0730	1		BCAM0706	1		BCAS0716	0
BCAL0731	1		BCAM0707	1		BCAS0717	0
BCAL0732	1		BCAM0708	1		BCAS0720	0
BCAL0734	1		BCAM0709	0		BCAS0721	0
BCAL0735	1		BCAM0710	0		BCAS0722	0
BCAL0736	1		BCAM0711	1		BCAS0723	0
BCAL0737	1		BCAM0712	1		BCAS0724	1
BCAL0738	1		BCAM0713	1		BCAS0725	1
BCAL0739	1		BCAM0714	1		BCAS0726	1
BCAL0740	1		BCAM0715	1		BCAS0727	1
BCAL0741	1		BCAM0716	1		BCAS0728	1
BCAL0742	1		BCAM0717	1		BCAS0729	1
BCAL0743	1		BCAM0718	1		BCAS0730	1
BCAL0744	1		BCAM0719	1		BCAS0731	1
BCAL0745	1		BCAM0720	1		BCAS0732	1
BCAL0746	1		BCAM0721	1		BCAS0733	1
BCAL0747	1		BCAM0722	1		BCAS0734	1
BCAL0748	1		BCAM0723	1		BCAS0735	1
BCAL0749	1		BCAM0724	1		BCAS0736	1
BCAL0750	1		BCAM0725	1		BCAS0737	1
BCAL0751	1		BCAM0726	1		BCAS0738	1
BCAL0752	1		BCAM0727	1		BCAS0739	1
BCAL0753	1		BCAM0728	1		BCAS0740	1
BCAL0754	1		BCAM0729	0		BCAS0741	1
BCAL0755	1		BCAM0730	1		BCAS0742	1
BCAL0756	1		BCAM0731	1		BCAS0743	1
BCAL0757	1		BCAM0732	1		BCAS0744	1
BCAL0758	1		BCAM0733	1		BCAS0745	1
BCAL0759	1		BCAM0734	1		BCAS0746	1
BCAL0760	1		BCAM0735	1		BCAS0747	1
BCAL0761	1		BCAM0736	1		BCAS0748	1
BCAL0762	1		BCAM0737	1		BCAS0749	1
BCAL0763	1		BCAM0738	1		BCAS0750	1
BCAL0764	1		BCAM0739	1		BCAS0751	1
BCAL0765	1		BCAM0740	1		BCAS0752	1
BCAL0766	1		BCAM0741	1		BCAS0753	1
BCAL0767	1		BCAM0742	0		BCAS0754	1
BCAL0768	1		BCAM0743	0		BCAS0755	1
BCAL0769	1		BCAM0744	0		BCAS0756	1
BCAL0770	1		BCAM0745	1		BCAS0757	1
BCAL0771	0		BCAM0746	1		BCAS0758	1
BCAL0772	0		BCAM0747	1		BCAS0759	0
BCAL0773	0		BCAM0748	1		BCAS0760	1
BCAL0774	0		BCAM0749	1		BCAS0761	1
BCAL0775	0		BCAM0750	1		BCAS0762	1
BCAL0776	0		BCAM0751	1		BCAS0763	1
BCAL0777	1		BCAM0752	1		BCAS0764	1
BCAL0778	1		BCAM0753	1		BCAS0765	1
BCAL0779	1		BCAM0754	1		BCAS0766	1
BCAL0780	1		BCAM0755	1		BCAS0767	1
BCAL0781	1		BCAM0756	1		BCAS0768	1
BCAL0782	1		BCAM0757	1		BCAS0769	1
BCAL0783	1		BCAM0758	1		BCAS0770	1
BCAL0784	1		BCAM0759	1		BCAS0771	1
BCAL0785	1		BCAM0760	1		BCAS0772	1
BCAL0786	1		BCAM0761	1		BCAS0773	1
BCAL0787	1		BCAM0762	1		BCAS0773A	0
BCAL0788	1		BCAM0763	1		BCASr0743a	1
BCAL0789	1		BCAM0764	1		BCASr0743b	1
BCAL0790	1		BCAM0765	1		BCASr0743e	1
BCAL0791	1		BCAM0766	1
BCAL0792	1		BCAM0767	1
BCAL0793	1		BCAM0768	1
BCAL0794	1		BCAM0769	1
BCAL0795	1		BCAM0770	1
BCAL0796	1		BCAM0771	1
BCAL0797	1		BCAM0772	1
BCAL0798	1		BCAM0773	1
BCAL0799	1		BCAM0774	1
BCAL0800	1		BCAM0775	1
BCAL0802	1		BCAM0776	1
BCAL0803	1		BCAM0777	1
BCAL0804	1		BCAM0778	1
BCAL0805	1		BCAM0779	1
BCAL0806	1		BCAM0780	0
BCAL0807	1		BCAM0781	0
BCAL0808	1		BCAM0782	1
BCAL0809	1		BCAM0783	1
BCAL0810_J_0	1		BCAM0784	1
BCAL0810_J_1	1		BCAM0785	1
BCAL0812	1		BCAM0786	0
BCAL0813	1		BCAM0787	0
BCAL0814	1		BCAM0788	0
BCAL0815	1		BCAM0789	0
BCAL0816	1		BCAM0790	1
BCAL0817	1		BCAM0791	1
BCAL0818	1		BCAM0792	1
BCAL0819	1		BCAM0793	1
BCAL0820	1		BCAM0794	1
BCAL0821	1		BCAM0795	1
BCAL0822	1		BCAM0796	1
BCAL0823	1		BCAM0797	1
BCAL0824	1		BCAM0798	1
BCAL0825	1		BCAM0799	1
BCAL0826	1		BCAM0800	1
BCAL0827	1		BCAM0801	1
BCAL0828	1		BCAM0802	1
BCAL0829	1		BCAM0803	1
BCAL0830	1		BCAM0804	1
BCAL0831	1		BCAM0805	1
BCAL0834	1		BCAM0806	1
BCAL0835	1		BCAM0807	0
BCAL0836	1		BCAM0808	0
BCAL0837	1		BCAM0809	1
BCAL0838	1		BCAM0810	1
BCAL0839	1		BCAM0811	1
BCAL0840	1		BCAM0812	1
BCAL0841	1		BCAM0813	1
BCAL0842	1		BCAM0814	1
BCAL0843	1		BCAM0815	1
BCAL0844	1		BCAM0816	1
BCAL0846	1		BCAM0817	1
BCAL0847	1		BCAM0818	1
BCAL0848	1		BCAM0819	1
BCAL0849	1		BCAM0820	1
BCAL0850	1		BCAM0821	1
BCAL0851	1		BCAM0822	1
BCAL0852	1		BCAM0823	1
BCAL0853	1		BCAM0824	1
BCAL0854	1		BCAM0825	1
BCAL0855	1		BCAM0826	1
BCAL0856	1		BCAM0827	1
BCAL0857	0		BCAM0828	0
BCAL0858	1		BCAM0829	1
BCAL0859	1		BCAM0829a	0
BCAL0860	1		BCAM0831	1
BCAL0861	1		BCAM0832	1
BCAL0862	1		BCAM0833	1
BCAL0863	1		BCAM0834	1
BCAL0864	1		BCAM0835	1
BCAL0865	1		BCAM0836	1
BCAL0866	1		BCAM0837	1
BCAL0867	1		BCAM0838	0
BCAL0868	1		BCAM0839	1
BCAL0869	1		BCAM0840	1
BCAL0870	1		BCAM0841	1
BCAL0871	1		BCAM0842	1
BCAL0872	1		BCAM0843	1
BCAL0873	1		BCAM0844	1
BCAL0874	1		BCAM0845	1
BCAL0875	1		BCAM0846	1
BCAL0876	1		BCAM0847	1
BCAL0877	1		BCAM0848	1
BCAL0878	1		BCAM0849	1
BCAL0879	1		BCAM0850	1
BCAL0880	1		BCAM0851	1
BCAL0881	1		BCAM0852	1
BCAL0882	1		BCAM0853	1
BCAL0883	1		BCAM0854	1
BCAL0884	1		BCAM0855	1
BCAL0885	1		BCAM0856_J_0	1
BCAL0886	1		BCAM0856_J_1	1
BCAL0887	1		BCAM0857	1
BCAL0888	1		BCAM0858	1
BCAL0889	1		BCAM0859	1
BCAL0890	1		BCAM0860	1
BCAL0891	1		BCAM0861	1
BCAL0892	1		BCAM0862	1
BCAL0893	1		BCAM0863	1
BCAL0894	1		BCAM0864	1
BCAL0895	1		BCAM0865	1
BCAL0896	1		BCAM0866	1
BCAL0897	1		BCAM0867	1
BCAL0898	1		BCAM0868	1
BCAL0899	1		BCAM0869	1
BCAL0900	1		BCAM0870	1
BCAL0901	1		BCAM0871	1
BCAL0902	1		BCAM0872	1
BCAL0903	1		BCAM0873	1
BCAL0904	1		BCAM0874	1
BCAL0905	1		BCAM0875	1
BCAL0906	1		BCAM0876	1
BCAL0907	1		BCAM0877	1
BCAL0908	1		BCAM0878	1
BCAL0909	1		BCAM0879	1
BCAL0910	1		BCAM0880	1
BCAL0911	1		BCAM0881	1
BCAL0912	1		BCAM0882	1
BCAL0913	1		BCAM0883	1
BCAL0914	1		BCAM0884	1
BCAL0915	1		BCAM0885	1
BCAL0916	1		BCAM0886	1
BCAL0917	1		BCAM0887	1
BCAL0918	1		BCAM0888	1
BCAL0919	1		BCAM0889	1
BCAL0920	1		BCAM0890	1
BCAL0921	1		BCAM0891	1
BCAL0922	1		BCAM0892	1
BCAL0923	1		BCAM0893	1
BCAL0924	1		BCAM0894	1
BCAL0925	1		BCAM0895	1
BCAL0926	1		BCAM0896	1
BCAL0927	1		BCAM0897	1
BCAL0928	1		BCAM0898	1
BCAL0929	1		BCAM0899	1
BCAL0930	1		BCAM0900	1
BCAL0931	1		BCAM0901	1
BCAL0932	1		BCAM0902	0
BCAL0933	1		BCAM0903	1
BCAL0934	1		BCAM0904	1
BCAL0935	1		BCAM0905	1
BCAL0936	1		BCAM0906	1
BCAL0937	1		BCAM0907	1
BCAL0938	1		BCAM0908	1
BCAL0938a	1		BCAM0909	1
BCAL0939	1		BCAM0910	1
BCAL0940	1		BCAM0911	1
BCAL0941	0		BCAM0912	1
BCAL0942	1		BCAM0913	1
BCAL0943	1		BCAM0914	1
BCAL0944	1		BCAM0915	1
BCAL0945	1		BCAM0916	1
BCAL0946	1		BCAM0917	1
BCAL0947	0		BCAM0918	1
BCAL0948	0		BCAM0919	1
BCAL0949	0		BCAM0920	1
BCAL0950	1		BCAM0921	1
BCAL0951	1		BCAM0922	1
BCAL0952	1		BCAM0923	0
BCAL0953	1		BCAM0924	0
BCAL0954	1		BCAM0925	0
BCAL0955	1		BCAM0926	0
BCAL0956	1		BCAM0927	0
BCAL0957	1		BCAM0928	1
BCAL0958	1		BCAM0929	1
BCAL0959	1		BCAM0930	1
BCAL0960	1		BCAM0931	1
BCAL0961	1		BCAM0932	1
BCAL0962	1		BCAM0933	1
BCAL0963	1		BCAM0934	1
BCAL0964	1		BCAM0935	1
BCAL0965	1		BCAM0936	1
BCAL0966	1		BCAM0937	1
BCAL0967	1		BCAM0938	1
BCAL0968	1		BCAM0939	1
BCAL0969	1		BCAM0940A	1
BCAL0970	1		BCAM0941	1
BCAL0972	1		BCAM0942	1
BCAL0975	1		BCAM0943	1
BCAL0977	1		BCAM0944	1
BCAL0980	1		BCAM0945	1
BCAL0981	1		BCAM0946	1
BCAL0983	1		BCAM0946a	1
BCAL0985	1		BCAM0948	1
BCAL0986	1		BCAM0949	1
BCAL0989	1		BCAM0950	1
BCAL0990	1		BCAM0951	1
BCAL0994	1		BCAM0952	1
BCAL0996	1		BCAM0953	1
BCAL0999	1		BCAM0954	1
BCAL1002	1		BCAM0955	1
BCAL1005	1		BCAM0956	1
BCAL1006	1		BCAM0957	1
BCAL1008	1		BCAM0958	1
BCAL1009	1		BCAM0959	1
BCAL1012	1		BCAM0960	1
BCAL1014_J_0	1		BCAM0961	1
BCAL1019	1		BCAM0962	1
BCAL1021	0		BCAM0963	1
BCAL1022	1		BCAM0964	1
BCAL1023	1		BCAM0965	1
BCAL1025	1		BCAM0966	1
BCAL1028_J_0_1	0		BCAM0967	1
BCAL1028_J_1	0		BCAM0968	1
BCAL1028_J_2_1	0		BCAM0969	1
BCAL1029	1		BCAM0970	1
BCAL1030	1		BCAM0971	1
BCAL1031	1		BCAM0972	1
BCAL1032	1		BCAM0973	1
BCAL1033	1		BCAM0974	1
BCAL1034	1		BCAM0975	1
BCAL1035	1		BCAM0976	1
BCAL1036	1		BCAM0977	1
BCAL1039	1		BCAM0978	1
BCAL1040	1		BCAM0979	1
BCAL1041	1		BCAM0980	1
BCAL1042	1		BCAM0981	1
BCAL1043	1		BCAM0982	1
BCAL1044	1		BCAM0983	1
BCAL1045	1		BCAM0983A	1
BCAL1046	1		BCAM0984	1
BCAL1047	1		BCAM0985	1
BCAL1048	1		BCAM0986	1
BCAL1049	1		BCAM0987	1
BCAL1050	1		BCAM0988	1
BCAL1051	1		BCAM0989	1
BCAL1052	1		BCAM0990	1
BCAL1053	1		BCAM0991	1
BCAL1054	1		BCAM0992	1
BCAL1055	1		BCAM0993	1
BCAL1056	1		BCAM0994	1
BCAL1057	1		BCAM0995	1
BCAL1058	1		BCAM0996	1
BCAL1059	1		BCAM0997	1
BCAL1060	1		BCAM0998	1
BCAL1061	1		BCAM0999	1
BCAL1062	1		BCAM1001	0
BCAL1063	1		BCAM1002	0
BCAL1064	1		BCAM1003	1
BCAL1065	1		BCAM1004	1
BCAL1066	0		BCAM1005	1
BCAL1067	0		BCAM1006	1
BCAL1068	1		BCAM1007	1
BCAL1069	1		BCAM1008	1
BCAL1070	1		BCAM1009	1
BCAL1071	1		BCAM1010	1
BCAL1072	1		BCAM1011	1
BCAL1073	1		BCAM1012	1
BCAL1074	0		BCAM1013a	1
BCAL1075	0		BCAM1014	1
BCAL1076	0		BCAM1015	1
BCAL1077	0		BCAM1016	1
BCAL1078	0		BCAM1017_J_0	1
BCAL1079	1		BCAM1017_J_1	1
BCAL1080	1		BCAM1019	1
BCAL1081	1		BCAM1020	1
BCAL1082	1		BCAM1021	1
BCAL1083	1		BCAM1022	1
BCAL1084	1		BCAM1023	1
BCAL1085	1		BCAM1024	0
BCAL1086	1		BCAM1026	0
BCAL1087	1		BCAM1027	0
BCAL1088	1		BCAM1028	0
BCAL1089	1		BCAM1029	0
BCAL1090	1		BCAM1030	0
BCAL1091	1		BCAM1031	0
BCAL1092	1		BCAM1032	0
BCAL1093	1		BCAM1033	0
BCAL1094	1		BCAM1034	0
BCAL1095	1		BCAM1035	0
BCAL1096	1		BCAM1036	0
BCAL1097	1		BCAM1038	0
BCAL1098	1		BCAM1039	0
BCAL1099	1		BCAM1040	0
BCAL1100	1		BCAM1041	0
BCAL1101	1		BCAM1042	0
BCAL1102	1		BCAM1043	0
BCAL1103	1		BCAM1044	0
BCAL1104	1		BCAM1045	0
BCAL1105	1		BCAM1046	0
BCAL1106	1		BCAM1047	0
BCAL1107	1		BCAM1048	0
BCAL1108	1		BCAM1049	0
BCAL1109	1		BCAM1050	0
BCAL1110	1		BCAM1051	0
BCAL1111	1		BCAM1052	0
BCAL1112	1		BCAM1053	0
BCAL1113	1		BCAM1053a	0
BCAL1114	1		BCAM1053B	0
BCAL1115	1		BCAM1053C	0
BCAL1116	1		BCAM1054	0
BCAL1117	1		BCAM1055	0
BCAL1118	0		BCAM1056	0
BCAL1119	0		BCAM1057	0
BCAL1120	0		BCAM1058	0
BCAL1121	0		BCAM1059	0
BCAL1122	0		BCAM1061	0
BCAL1123	0		BCAM1062	0
BCAL1124	0		BCAM1063	0
BCAL1127	0		BCAM1064	0
BCAL1128	0		BCAM1065	0
BCAL1129	0		BCAM1066	0
BCAL1130	0		BCAM1067	0
BCAL1131	0		BCAM1068	0
BCAL1132	0		BCAM1069	0
BCAL1135	0		BCAM1070	0
BCAL1136	0		BCAM1071	0
BCAL1137	0		BCAM1072	0
BCAL1138	0		BCAM1073	0
BCAL1139	0		BCAM1074	0
BCAL1140	0		BCAM1075	0
BCAL1141	0		BCAM1076	0
BCAL1142	0		BCAM1077	0
BCAL1143	0		BCAM1078	0
BCAL1144	0		BCAM1079	0
BCAL1145	0		BCAM1080	0
BCAL1146	0		BCAM1081	0
BCAL1147	0		BCAM1082	0
BCAL1148	0		BCAM1082A	0
BCAL1149	0		BCAM1083	0
BCAL1150	0		BCAM1084	0
BCAL1151	0		BCAM1085	0
BCAL1152	0		BCAM1086	0
BCAL1153	0		BCAM1087	0
BCAL1154	0		BCAM1088	0
BCAL1155	0		BCAM1089	0
BCAL1156	0		BCAM1090	0
BCAL1157	0		BCAM1091	0
BCAL1158	0		BCAM1092	0
BCAL1159	0		BCAM1093	0
BCAL1160	0		BCAM1094	0
BCAL1161	0		BCAM1095	0
BCAL1162	0		BCAM1096	0
BCAL1163	0		BCAM1097	1
BCAL1164	0		BCAM1098	1
BCAL1165	0		BCAM1099	1
BCAL1166	0		BCAM1100	1
BCAL1167	0		BCAM1101	1
BCAL1168	0		BCAM1102	1
BCAL1169	0		BCAM1103	1
BCAL1172	0		BCAM1104	1
BCAL1174	0		BCAM1105	1
BCAL1176	0		BCAM1106	1
BCAL1177	0		BCAM1107	1
BCAL1179	0		BCAM1108	1
BCAL1180	0		BCAM1109	1
BCAL1182	0		BCAM1110	1
BCAL1183	0		BCAM1111	1
BCAL1184	0		BCAM1112	1
BCAL1185	0		BCAM1113	1
BCAL1186	0		BCAM1114	1
BCAL1187	0		BCAM1115	0
BCAL1188	0		BCAM1116	0
BCAL1189	0		BCAM1117	1
BCAL1190	0		BCAM1118	1
BCAL1191	0		BCAM1119	1
BCAL1192	0		BCAM1120	1
BCAL1193	0		BCAM1121	1
BCAL1194	0		BCAM1122	1
BCAL1195	0		BCAM1123	1
BCAL1196	0		BCAM1124	1
BCAL1197	0		BCAM1125	1
BCAL1198	0		BCAM1126	1
BCAL1199	0		BCAM1127	1
BCAL1200	0		BCAM1128	1
BCAL1201	0		BCAM1129	1
BCAL1202	0		BCAM1130	1
BCAL1203	0		BCAM1131	1
BCAL1204	0		BCAM1132	1
BCAL1205	0		BCAM1133	1
BCAL1207	0		BCAM1134	1
BCAL1208	0		BCAM1135	1
BCAL1209	0		BCAM1136	1
BCAL1210	0		BCAM1137	1
BCAL1211	0		BCAM1138	0
BCAL1212	1		BCAM1139	0
BCAL1213	1		BCAM1140	0
BCAL1214	1		BCAM1141	0
BCAL1215	1		BCAM1142	0
BCAL1216	1		BCAM1143	0
BCAL1217	1		BCAM1144	0
BCAL1218	1		BCAM1146	0
BCAL1219	1		BCAM1147	0
BCAL1220	1		BCAM1148	0
BCAL1221	1		BCAM1149	1
BCAL1222	1		BCAM1150	1
BCAL1223	1		BCAM1151	1
BCAL1224	1		BCAM1152	1
BCAL1225	1		BCAM1153	1
BCAL1226	1		BCAM1154	1
BCAL1227	1		BCAM1155	1
BCAL1228	1		BCAM1156	0
BCAL1229	1		BCAM1157	0
BCAL1230	1		BCAM1158	1
BCAL1231	1		BCAM1159	1
BCAL1232	1		BCAM1160	1
BCAL1233	1		BCAM1161	1
BCAL1234	1		BCAM1162	1
BCAL1235	1		BCAM1163	1
BCAL1236	1		BCAM1164	1
BCAL1237	1		BCAM1165	1
BCAL1238	1		BCAM1166	1
BCAL1239	1		BCAM1167	1
BCAL1240	1		BCAM1168	1
BCAL1241	1		BCAM1169	1
BCAL1242	1		BCAM1170	1
BCAL1243	1		BCAM1171	1
BCAL1244	1		BCAM1172	1
BCAL1245	1		BCAM1173	1
BCAL1246	1		BCAM1174	1
BCAL1247	1		BCAM1175	1
BCAL1248	1		BCAM1176	1
BCAL1249	1		BCAM1177	1
BCAL1250	1		BCAM1178	1
BCAL1251	1		BCAM1179	1
BCAL1252	1		BCAM1180	1
BCAL1253	1		BCAM1181	1
BCAL1254	1		BCAM1182	1
BCAL1255	1		BCAM1183	1
BCAL1256	1		BCAM1184	1
BCAL1257	1		BCAM1185	1
BCAL1258	1		BCAM1186	1
BCAL1259	1		BCAM1187	1
BCAL1260	1		BCAM1188	1
BCAL1261	1		BCAM1189	1
BCAL1262	1		BCAM1190	1
BCAL1263	1		BCAM1191	1
BCAL1264	1		BCAM1192	1
BCAL1265	1		BCAM1193	0
BCAL1266	1		BCAM1194	0
BCAL1267	1		BCAM1195	1
BCAL1268	1		BCAM1196	1
BCAL1269	1		BCAM1197	1
BCAL1270	1		BCAM1198	1
BCAL1271	1		BCAM1199	1
BCAL1272	1		BCAM1200	1
BCAL1273	1		BCAM1201	0
BCAL1274	1		BCAM1202	0
BCAL1275	1		BCAM1203	1
BCAL1276	1		BCAM1204	1
BCAL1277	1		BCAM1205	1
BCAL1278	1		BCAM1206	1
BCAL1279	1		BCAM1207	1
BCAL1280	1		BCAM1208	1
BCAL1281	1		BCAM1209	1
BCAL1282	1		BCAM1210	1
BCAL1285	1		BCAM1211	1
BCAL1286	1		BCAM1212	1
BCAL1287	1		BCAM1213	1
BCAL1288	1		BCAM1214	0
BCAL1289	1		BCAM1215	1
BCAL1290	1		BCAM1216	1
BCAL1291	0		BCAM1217	1
BCAL1292	0		BCAM1218	1
BCAL1293	0		BCAM1219	1
BCAL1294	0		BCAM1220	1
BCAL1295	0		BCAM1221	1
BCAL1296	0		BCAM1222	1
BCAL1297	0		BCAM1223	1
BCAL1298	0		BCAM1224	1
BCAL1299	0		BCAM1225	1
BCAL1300	0		BCAM1226	1
BCAL1301	0		BCAM1227	1
BCAL1302_J_0	0		BCAM1228	1
BCAL1302_J_1	0		BCAM1229	1
BCAL1305	0		BCAM1230	1
BCAL1308	0		BCAM1232	1
BCAL1311	0		BCAM1233	1
BCAL1314	0		BCAM1234	1
BCAL1315	0		BCAM1235	1
BCAL1316	0		BCAM1236	1
BCAL1317	0		BCAM1237	1
BCAL1318	0		BCAM1238	1
BCAL1319	0		BCAM1239	1
BCAL1320	0		BCAM1240	1
BCAL1321	1		BCAM1241	1
BCAL1322	1		BCAM1242	1
BCAL1323	0		BCAM1242A	0
BCAL1324	0		BCAM1243	1
BCAL1325	0		BCAM1244	1
BCAL1326	0		BCAM1245	1
BCAL1327	0		BCAM1246	1
BCAL1328	1		BCAM1247	1
BCAL1329	0		BCAM1248	1
BCAL1330	1		BCAM1249	1
BCAL1331	1		BCAM1250	1
BCAL1332	1		BCAM1251_J_0	1
BCAL1333	1		BCAM1251_J_1	1
BCAL1334	1		BCAM1254	1
BCAL1335	1		BCAM1255	0
BCAL1336	1		BCAM1256	1
BCAL1337	1		BCAM1257	1
BCAL1338	1		BCAM1258	1
BCAL1339	1		BCAM1259	1
BCAL1340	1		BCAM1260	0
BCAL1341	1		BCAM1261	1
BCAL1342	1		BCAM1262	1
BCAL1343	1		BCAM1263	1
BCAL1344	1		BCAM1264	1
BCAL1345	1		BCAM1265	1
BCAL1346	1		BCAM1266	1
BCAL1347	1		BCAM1267	1
BCAL1348	1		BCAM1268	1
BCAL1349	1		BCAM1268a	1
BCAL1350	1		BCAM1269	1
BCAL1351	1		BCAM1270	1
BCAL1352	1		BCAM1271	1
BCAL1353	0		BCAM1272	1
BCAL1354	0		BCAM1273	1
BCAL1355	0		BCAM1274	1
BCAL1356	0		BCAM1275	1
BCAL1357	0		BCAM1276	1
BCAL1358	0		BCAM1277	1
BCAL1359	0		BCAM1278	1
BCAL1360	0		BCAM1279	1
BCAL1362	0		BCAM1280	1
BCAL1363	0		BCAM1281	1
BCAL1364	0		BCAM1282	1
BCAL1365	1		BCAM1283	1
BCAL1366	1		BCAM1284	1
BCAL1367	1		BCAM1285	1
BCAL1368	1		BCAM1286	1
BCAL1369	1		BCAM1287	1
BCAL1370	1		BCAM1288	1
BCAL1371	1		BCAM1289	1
BCAL1372	1		BCAM1290	1
BCAL1373	1		BCAM1291	1
BCAL1374	1		BCAM1292	1
BCAL1375	1		BCAM1293	1
BCAL1376	1		BCAM1294	1
BCAL1377	1		BCAM1295	1
BCAL1378	1		BCAM1296	1
BCAL1379	1		BCAM1297	1
BCAL1380	1		BCAM1298	1
BCAL1381	1		BCAM1299	1
BCAL1382	1		BCAM1300	1
BCAL1383	1		BCAM1301	1
BCAL1384	1		BCAM1302	1
BCAL1385	1		BCAM1303	1
BCAL1386	1		BCAM1304	1
BCAL1387	1		BCAM1305	1
BCAL1388	1		BCAM1306	1
BCAL1389	1		BCAM1307	1
BCAL1390	1		BCAM1308	1
BCAL1391	1		BCAM1309	1
BCAL1392	1		BCAM1310	1
BCAL1393	1		BCAM1311	1
BCAL1394	1		BCAM1312	1
BCAL1395	1		BCAM1313	1
BCAL1396	1		BCAM1314	1
BCAL1397	1		BCAM1315	1
BCAL1398	1		BCAM1316	1
BCAL1399	1		BCAM1316a	1
BCAL1400	1		BCAM1316b	1
BCAL1401	1		BCAM1317	1
BCAL1402	1		BCAM1318	1
BCAL1403	1		BCAM1319	1
BCAL1403A	1		BCAM1320	1
BCAL1404	1		BCAM1321	1
BCAL1405	1		BCAM1322	1
BCAL1406	1		BCAM1324	1
BCAL1407	1		BCAM1325	1
BCAL1408	1		BCAM1325A	1
BCAL1409	1		BCAM1326	1
BCAL1410	1		BCAM1327	0
BCAL1411	1		BCAM1328	0
BCAL1412	1		BCAM1328a	0
BCAL1413	1		BCAM1329	0
BCAL1413A	1		BCAM1330	0
BCAL1414	1		BCAM1331	0
BCAL1415	1		BCAM1332	0
BCAL1416	1		BCAM1333	0
BCAL1417	1		BCAM1334	0
BCAL1418	1		BCAM1335	0
BCAL1419	1		BCAM1336	0
BCAL1420	1		BCAM1337	0
BCAL1421	1		BCAM1338	0
BCAL1422	1		BCAM1339	1
BCAL1423	1		BCAM1340	1
BCAL1424	1		BCAM1341	1
BCAL1425	1		BCAM1342	1
BCAL1426	1		BCAM1343	1
BCAL1427	1		BCAM1344	1
BCAL1428	1		BCAM1345	1
BCAL1429	1		BCAM1346	1
BCAL1430	1		BCAM1347	1
BCAL1431	1		BCAM1348	1
BCAL1432	1		BCAM1349	1
BCAL1433	1		BCAM1350	1
BCAL1434	1		BCAM1351	1
BCAL1435	1		BCAM1352	1
BCAL1436	1		BCAM1353	1
BCAL1437	1		BCAM1354	1
BCAL1438	1		BCAM1355	1
BCAL1439	1		BCAM1356	1
BCAL1440	1		BCAM1357	1
BCAL1441	1		BCAM1358	1
BCAL1442	1		BCAM1359	1
BCAL1443	1		BCAM1360	1
BCAL1444	1		BCAM1361	1
BCAL1445	1		BCAM1362	1
BCAL1446	1		BCAM1363	1
BCAL1447	1		BCAM1364	1
BCAL1448	1		BCAM1365	1
BCAL1449	1		BCAM1366	1
BCAL1450	1		BCAM1367	1
BCAL1451	1		BCAM1368	1
BCAL1452	1		BCAM1369	1
BCAL1453	1		BCAM1370	1
BCAL1454	1		BCAM1371	1
BCAL1455	1		BCAM1372	1
BCAL1456	1		BCAM1373	1
BCAL1457	1		BCAM1374	1
BCAL1458	1		BCAM1375	1
BCAL1459	1		BCAM1376	1
BCAL1460	1		BCAM1377	1
BCAL1461	1		BCAM1378	1
BCAL1462	1		BCAM1379	1
BCAL1463	1		BCAM1380	1
BCAL1464	1		BCAM1381	1
BCAL1465	1		BCAM1382	1
BCAL1466	1		BCAM1383	1
BCAL1467	1		BCAM1384	1
BCAL1468	1		BCAM1385	1
BCAL1469	1		BCAM1386	1
BCAL1470	1		BCAM1387	1
BCAL1471	1		BCAM1388	1
BCAL1472	1		BCAM1389	1
BCAL1473	1		BCAM1390	1
BCAL1474	0		BCAM1391	1
BCAL1475	0		BCAM1392	1
BCAL1476	0		BCAM1393	1
BCAL1477	0		BCAM1394	1
BCAL1478	1		BCAM1395	1
BCAL1479	1		BCAM1396	1
BCAL1480	1		BCAM1397A	1
BCAL1481	1		BCAM1398	1
BCAL1482	1		BCAM1399	1
BCAL1483	1		BCAM1400	1
BCAL1484	1		BCAM1401	1
BCAL1485	1		BCAM1402	1
BCAL1486	1		BCAM1403	1
BCAL1487	1		BCAM1404	0
BCAL1488	1		BCAM1405	0
BCAL1490	1		BCAM1406	0
BCAL1491	1		BCAM1407	1
BCAL1492	1		BCAM1408	1
BCAL1493	1		BCAM1409	1
BCAL1494	1		BCAM1410	1
BCAL1495	1		BCAM1411	1
BCAL1496	1		BCAM1412	0
BCAL1497	1		BCAM1413a	0
BCAL1498	1		BCAM1414	0
BCAL1499	1		BCAM1415	1
BCAL1500	1		BCAM1416	1
BCAL1501	1		BCAM1417	1
BCAL1502	1		BCAM1418	1
BCAL1503	1		BCAM1419	1
BCAL1504	1		BCAM1420	1
BCAL1505	1		BCAM1421	1
BCAL1506	1		BCAM1422	1
BCAL1507	1		BCAM1423	1
BCAL1508	1		BCAM1424	0
BCAL1509	1		BCAM1425	1
BCAL1510	1		BCAM1426	1
BCAL1511	1		BCAM1427	1
BCAL1512	1		BCAM1428	1
BCAL1513	1		BCAM1429	1
BCAL1514	1		BCAM1430	1
BCAL1515	1		BCAM1431	1
BCAL1516	1		BCAM1432	1
BCAL1517	1		BCAM1433	1
BCAL1518	1		BCAM1434	1
BCAL1519	1		BCAM1435	1
BCAL1520	1		BCAM1436	1
BCAL1522	1		BCAM1437	1
BCAL1523	1		BCAM1438	1
BCAL1524	1		BCAM1439	1
BCAL1525	1		BCAM1440	1
BCAL1525a	1		BCAM1441	1
BCAL1526	1		BCAM1442	1
BCAL1527	1		BCAM1443	1
BCAL1528	1		BCAM1444	1
BCAL1529	1		BCAM1445	1
BCAL1530	1		BCAM1446	1
BCAL1531	1		BCAM1447	0
BCAL1532	1		BCAM1448	1
BCAL1533	1		BCAM1449A	1
BCAL1534	1		BCAM1450	1
BCAL1535	1		BCAM1451	1
BCAL1536	1		BCAM1452	1
BCAL1537	1		BCAM1453	1
BCAL1538	1		BCAM1454	1
BCAL1539	1		BCAM1455	1
BCAL1540	1		BCAM1457	1
BCAL1541	1		BCAM1458	1
BCAL1542	1		BCAM1459	1
BCAL1543	1		BCAM1460	0
BCAL1544	1		BCAM1461	0
BCAL1545	1		BCAM1462	0
BCAL1546	1		BCAM1463	0
BCAL1547	1		BCAM1464	0
BCAL1548	1		BCAM1465	0
BCAL1549	1		BCAM1466	0
BCAL1550	1		BCAM1467	0
BCAL1551	1		BCAM1468	0
BCAL1552	1		BCAM1469	0
BCAL1553	1		BCAM1470	0
BCAL1554	1		BCAM1472	0
BCAL1555	1		BCAM1473	1
BCAL1556	1		BCAM1474	1
BCAL1557	1		BCAM1475	1
BCAL1558_J_0	1		BCAM1476	1
BCAL1558_J_1	1		BCAM1477	1
BCAL1559	0		BCAM1478	1
BCAL1560	0		BCAM1479	1
BCAL1561	0		BCAM1480	1
BCAL1562	0		BCAM1481	1
BCAL1563	0		BCAM1482	1
BCAL1564	0		BCAM1483	1
BCAL1565	0		BCAM1484	1
BCAL1566	0		BCAM1485	1
BCAL1567	0		BCAM1486	1
BCAL1568	0		BCAM1487	1
BCAL1569	0		BCAM1488	1
BCAL1570	0		BCAM1489	1
BCAL1571	0		BCAM1490	1
BCAL1572	0		BCAM1491	1
BCAL1573	0		BCAM1492	1
BCAL1574	0		BCAM1493	1
BCAL1575	0		BCAM1494	1
BCAL1576	0		BCAM1495	1
BCAL1577	0		BCAM1496	1
BCAL1578	0		BCAM1497	1
BCAL1579	0		BCAM1498_J_0	1
BCAL1580	0		BCAM1498_J_1	1
BCAL1581	0		BCAM1500	1
BCAL1582	0		BCAM1501	1
BCAL1583	0		BCAM1502	1
BCAL1584	0		BCAM1503	1
BCAL1586	0		BCAM1504	1
BCAL1587	0		BCAM1505	1
BCAL1588	0		BCAM1506	0
BCAL1589	0		BCAM1507	0
BCAL1590	0		BCAM1508	1
BCAL1591	0		BCAM1509	1
BCAL1592	0		BCAM1510	1
BCAL1593	0		BCAM1511	1
BCAL1594	0		BCAM1512	1
BCAL1595	0		BCAM1513	1
BCAL1596	0		BCAM1514	1
BCAL1597	0		BCAM1515	1
BCAL1598	0		BCAM1516A	1
BCAL1599	0		BCAM1517	1
BCAL1599a	0		BCAM1518	0
BCAL1599b	0		BCAM1519	1
BCAL1600	0		BCAM1520	0
BCAL1601	0		BCAM1521	1
BCAL1602	0		BCAM1522	1
BCAL1603	0		BCAM1523	1
BCAL1604	0		BCAM1524	1
BCAL1605	0		BCAM1525	1
BCAL1606	0		BCAM1526	1
BCAL1607	0		BCAM1527	1
BCAL1609	1		BCAM1528	0
BCAL1610	1		BCAM1529	0
BCAL1611	1		BCAM1530	0
BCAL1612	1		BCAM1531	1
BCAL1613	1		BCAM1532	1
BCAL1614	1		BCAM1533	1
BCAL1615	1		BCAM1534	1
BCAL1616	1		BCAM1535	1
BCAL1617	1		BCAM1536	1
BCAL1618	1		BCAM1537	1
BCAL1619	1		BCAM1538	1
BCAL1620	1		BCAM1539	1
BCAL1621	1		BCAM1540	1
BCAL1622	1		BCAM1541	1
BCAL1623	1		BCAM1542	1
BCAL1624	1		BCAM1543	0
BCAL1625	1		BCAM1543a	1
BCAL1626	0		BCAM1544	1
BCAL1627	1		BCAM1545	1
BCAL1628	1		BCAM1546	0
BCAL1629	1		BCAM1547	1
BCAL1630	1		BCAM1548	1
BCAL1631	1		BCAM1549	1
BCAL1632	0		BCAM1550	1
BCAL1633	0		BCAM1551	1
BCAL1634	1		BCAM1552	1
BCAL1635	1		BCAM1553	1
BCAL1635a	1		BCAM1554	1
BCAL1636	1		BCAM1555	1
BCAL1637	1		BCAM1556	1
BCAL1638	1		BCAM1557	1
BCAL1639	1		BCAM1558	0
BCAL1640	1		BCAM1559	1
BCAL1641	1		BCAM1560	1
BCAL1642	1		BCAM1561	1
BCAL1643	1		BCAM1562	1
BCAL1644	1		BCAM1563	1
BCAL1645	1		BCAM1564	1
BCAL1646	1		BCAM1565	1
BCAL1647	1		BCAM1566	1
BCAL1648	1		BCAM1567	1
BCAL1649	1		BCAM1568	1
BCAL1650	1		BCAM1569	0
BCAL1651	1		BCAM1570	0
BCAL1652	1		BCAM1571	1
BCAL1653	1		BCAM1572	1
BCAL1654	1		BCAM1573	1
BCAL1655	1		BCAM1574	1
BCAL1656	1		BCAM1575	1
BCAL1657	1		BCAM1576	1
BCAL1658	1		BCAM1577	1
BCAL1659	1		BCAM1577A	1
BCAL1660	1		BCAM1578	1
BCAL1661	1		BCAM1579	1
BCAL1662	1		BCAM1580	0
BCAL1663	1		BCAM1581	1
BCAL1664	1		BCAM1582	1
BCAL1665	1		BCAM1583	1
BCAL1666	1		BCAM1584	1
BCAL1667	1		BCAM1585	1
BCAL1668	1		BCAM1586	1
BCAL1669	1		BCAM1587	1
BCAL1670	1		BCAM1588	1
BCAL1671	1		BCAM1589	1
BCAL1672_J_0	1		BCAM1590	1
BCAL1672_J_1	1		BCAM1591	1
BCAL1674	1		BCAM1591A	1
BCAL1675	1		BCAM1592	1
BCAL1676	1		BCAM1593	1
BCAL1677	1		BCAM1594	1
BCAL1678	1		BCAM1595	1
BCAL1679	1		BCAM1596	1
BCAL1680	1		BCAM1597	1
BCAL1681	1		BCAM1598	1
BCAL1682	1		BCAM1600	0
BCAL1683	1		BCAM1601	0
BCAL1683a	1		BCAM1602	0
BCAL1684	1		BCAM1603	1
BCAL1685	1		BCAM1604	1
BCAL1686	1		BCAM1605	1
BCAL1687	1		BCAM1606	1
BCAL1688	1		BCAM1607	1
BCAL1689	1		BCAM1608	1
BCAL1690	1		BCAM1609	1
BCAL1691	1		BCAM1610	1
BCAL1692	1		BCAM1611	1
BCAL1693	1		BCAM1612	1
BCAL1694	1		BCAM1613	1
BCAL1695	1		BCAM1614	1
BCAL1696	1		BCAM1615	1
BCAL1697	1		BCAM1616	1
BCAL1698	1		BCAM1617	1
BCAL1699	1		BCAM1618	1
BCAL1700	1		BCAM1619	1
BCAL1701	1		BCAM1620	1
BCAL1702	1		BCAM1621	1
BCAL1703	1		BCAM1622	1
BCAL1704	1		BCAM1623	1
BCAL1705	1		BCAM1624	1
BCAL1706	1		BCAM1625	1
BCAL1707	1		BCAM1626	1
BCAL1708	1		BCAM1627	1
BCAL1709	0		BCAM1628	1
BCAL1710	1		BCAM1629	1
BCAL1711	1		BCAM1630	1
BCAL1712	1		BCAM1631	1
BCAL1713	1		BCAM1632	1
BCAL1714	1		BCAM1633	1
BCAL1715	1		BCAM1634	1
BCAL1716	1		BCAM1635	1
BCAL1717	1		BCAM1636	1
BCAL1717A	1		BCAM1637	1
BCAL1718	1		BCAM1638	1
BCAL1719	1		BCAM1639	1
BCAL1720	1		BCAM1640	0
BCAL1721	1		BCAM1641	1
BCAL1722	1		BCAM1642	1
BCAL1723	1		BCAM1643	1
BCAL1724	1		BCAM1644	1
BCAL1725	1		BCAM1645	1
BCAL1726	1		BCAM1646	1
BCAL1727	1		BCAM1647	1
BCAL1728	1		BCAM1648	1
BCAL1729	1		BCAM1649	1
BCAL1730	1		BCAM1650	1
BCAL1731	1		BCAM1651	1
BCAL1732	1		BCAM1652	1
BCAL1733	1		BCAM1653	1
BCAL1734	1		BCAM1654	1
BCAL1735	1		BCAM1655	1
BCAL1736	1		BCAM1656	1
BCAL1737	1		BCAM1657	1
BCAL1738	1		BCAM1658	1
BCAL1739	1		BCAM1659	1
BCAL1740	1		BCAM1660	1
BCAL1741	1		BCAM1661	1
BCAL1742	1		BCAM1662	1
BCAL1743	1		BCAM1663	1
BCAL1744	1		BCAM1663a	1
BCAL1745	1		BCAM1664	1
BCAL1746	1		BCAM1665	1
BCAL1747A	1		BCAM1666	1
BCAL1748	1		BCAM1667	1
BCAL1749	1		BCAM1668	1
BCAL1750	1		BCAM1669	1
BCAL1751	1		BCAM1670	1
BCAL1752	1		BCAM1671	1
BCAL1753	1		BCAM1671a	1
BCAL1754	1		BCAM1672	1
BCAL1755	1		BCAM1673	1
BCAL1756	1		BCAM1674	1
BCAL1757	0		BCAM1675	1
BCAL1758	0		BCAM1676	1
BCAL1759	1		BCAM1677	1
BCAL1760	1		BCAM1678	1
BCAL1761	1		BCAM1679	1
BCAL1762	1		BCAM1680	1
BCAL1763	1		BCAM1681	1
BCAL1764	1		BCAM1682	1
BCAL1765	1		BCAM1683	1
BCAL1766	1		BCAM1684	1
BCAL1767	0		BCAM1685	1
BCAL1768	0		BCAM1686	1
BCAL1769	0		BCAM1687	1
BCAL1770	0		BCAM1688	1
BCAL1771	0		BCAM1689	1
BCAL1772	0		BCAM1690	1
BCAL1773	0		BCAM1691	1
BCAL1774	0		BCAM1692	1
BCAL1775	0		BCAM1693	1
BCAL1776	0		BCAM1694	1
BCAL1777	0		BCAM1695	1
BCAL1777a	0		BCAM1696	0
BCAL1778	1		BCAM1697	0
BCAL1779	1		BCAM1698	0
BCAL1780	1		BCAM1699	1
BCAL1781	1		BCAM1700	1
BCAL1782	1		BCAM1701	1
BCAL1783_J_0	0		BCAM1702	1
BCAL1783_J_1	0		BCAM1703	1
BCAL1785	1		BCAM1704	1
BCAL1786	1		BCAM1705	1
BCAL1787	1		BCAM1706	1
BCAL1788	1		BCAM1707	1
BCAL1789	1		BCAM1708	1
BCAL1790	1		BCAM1709	1
BCAL1791	1		BCAM1710	1
BCAL1792	1		BCAM1711	1
BCAL1793	1		BCAM1712	1
BCAL1794	1		BCAM1713	1
BCAL1795	1		BCAM1714	1
BCAL1796	1		BCAM1715	1
BCAL1797	1		BCAM1716	1
BCAL1798	1		BCAM1717	1
BCAL1799	1		BCAM1718	1
BCAL1800	1		BCAM1719	1
BCAL1801	1		BCAM1720	1
BCAL1802	1		BCAM1721	1
BCAL1803	1		BCAM1722	1
BCAL1804	1		BCAM1723	1
BCAL1805	1		BCAM1724	1
BCAL1806	1		BCAM1725	1
BCAL1807	1		BCAM1726	1
BCAL1808	1		BCAM1727	1
BCAL1809	1		BCAM1728	1
BCAL1810	1		BCAM1729	1
BCAL1811	1		BCAM1730	1
BCAL1812	1		BCAM1731	0
BCAL1813	1		BCAM1732	1
BCAL1814	1		BCAM1733	1
BCAL1815	1		BCAM1734	1
BCAL1816	1		BCAM1735	1
BCAL1817	1		BCAM1736	1
BCAL1818	1		BCAM1737	1
BCAL1819	1		BCAM1738	1
BCAL1820	1		BCAM1739	0
BCAL1821	1		BCAM1740	1
BCAL1822	1		BCAM1741	1
BCAL1823	1		BCAM1742	1
BCAL1824	1		BCAM1743	1
BCAL1825	1		BCAM1744	1
BCAL1826	0		BCAM1745	1
BCAL1827	0		BCAM1746	1
BCAL1828	0		BCAM1747	1
BCAL1829	1		BCAM1748	1
BCAL1830	1		BCAM1749	1
BCAL1831	1		BCAM1750	1
BCAL1832	1		BCAM1751	1
BCAL1833	1		BCAM1752	1
BCAL1834	1		BCAM1752A	1
BCAL1835	1		BCAM1753A	1
BCAL1836	1		BCAM1754	1
BCAL1837	1		BCAM1755	1
BCAL1838	1		BCAM1756	1
BCAL1839	1		BCAM1757	1
BCAL1840	1		BCAM1758	1
BCAL1841	1		BCAM1759	1
BCAL1842	1		BCAM1760	1
BCAL1843	1		BCAM1761	1
BCAL1844	1		BCAM1762	1
BCAL1845	1		BCAM1763	0
BCAL1846	1		BCAM1764	1
BCAL1847	1		BCAM1765	1
BCAL1848	1		BCAM1766	0
BCAL1849	1		BCAM1767	0
BCAL1850	1		BCAM1768	1
BCAL1851	1		BCAM1769	1
BCAL1852	1		BCAM1770	1
BCAL1853	1		BCAM1771	1
BCAL1854	1		BCAM1772	1
BCAL1855	1		BCAM1773	1
BCAL1856	1		BCAM1774	1
BCAL1857	0		BCAM1775	1
BCAL1858	1		BCAM1776	0
BCAL1859	1		BCAM1777A	1
BCAL1860	1		BCAM1778	1
BCAL1861	1		BCAM1779	1
BCAL1862	1		BCAM1780	1
BCAL1863	1		BCAM1780A	1
BCAL1864	1		BCAM1781	1
BCAL1865	1		BCAM1782	0
BCAL1866	1		BCAM1783	1
BCAL1867	1		BCAM1784	1
BCAL1868	1		BCAM1785	1
BCAL1869	1		BCAM1786	1
BCAL1870	1		BCAM1787	1
BCAL1871	1		BCAM1788	1
BCAL1872	1		BCAM1789	1
BCAL1873	1		BCAM1790	0
BCAL1874	1		BCAM1791	0
BCAL1875	1		BCAM1792	0
BCAL1876	1		BCAM1793	1
BCAL1877	1		BCAM1794	1
BCAL1878	1		BCAM1795	0
BCAL1879	1		BCAM1796	0
BCAL1880	1		BCAM1797	1
BCAL1881	1		BCAM1798	1
BCAL1882	1		BCAM1799	0
BCAL1883	1		BCAM1800	0
BCAL1884	1		BCAM1801	0
BCAL1885	1		BCAM1802	1
BCAL1886	1		BCAM1803	1
BCAL1887	1		BCAM1804	1
BCAL1888	1		BCAM1805	1
BCAL1889	1		BCAM1806	1
BCAL1890	1		BCAM1807	1
BCAL1891	1		BCAM1808	1
BCAL1892	1		BCAM1809	1
BCAL1893	1		BCAM1810	1
BCAL1894	1		BCAM1811	1
BCAL1895	1		BCAM1812	1
BCAL1896	1		BCAM1813	1
BCAL1897	1		BCAM1814	1
BCAL1898	1		BCAM1815	1
BCAL1899	1		BCAM1816	1
BCAL1900	1		BCAM1817	1
BCAL1901	1		BCAM1818	1
BCAL1902	1		BCAM1819	1
BCAL1903	1		BCAM1820	1
BCAL1904	1		BCAM1821	1
BCAL1905	1		BCAM1822	1
BCAL1906	1		BCAM1823	1
BCAL1907	1		BCAM1824	1
BCAL1908	1		BCAM1825	1
BCAL1909	1		BCAM1826	1
BCAL1910	1		BCAM1827	1
BCAL1911	1		BCAM1828	1
BCAL1912	1		BCAM1829	1
BCAL1913	1		BCAM1830	1
BCAL1914	1		BCAM1831	1
BCAL1915	1		BCAM1832	1
BCAL1916	1		BCAM1833	1
BCAL1917	1		BCAM1834	1
BCAL1918	1		BCAM1835	1
BCAL1919	1		BCAM1836	0
BCAL1920	1		BCAM1837	1
BCAL1921	1		BCAM1838	1
BCAL1922	1		BCAM1839	1
BCAL1923	1		BCAM1840	1
BCAL1924	1		BCAM1841	1
BCAL1925	1		BCAM1842	1
BCAL1926	1		BCAM1843	1
BCAL1927	1		BCAM1844	1
BCAL1928	1		BCAM1845	1
BCAL1929	1		BCAM1846	1
BCAL1930	1		BCAM1847	1
BCAL1931	1		BCAM1848	1
BCAL1932	1		BCAM1849	1
BCAL1933	1		BCAM1850	1
BCAL1934	1		BCAM1851	1
BCAL1935	1		BCAM1852	1
BCAL1936	1		BCAM1853	1
BCAL1937	1		BCAM1854	1
BCAL1938	1		BCAM1855	1
BCAL1939	1		BCAM1856	1
BCAL1940	1		BCAM1857	1
BCAL1941	1		BCAM1858	1
BCAL1942	1		BCAM1859	0
BCAL1943	1		BCAM1860	1
BCAL1944	1		BCAM1861	1
BCAL1945	1		BCAM1862	0
BCAL1946	1		BCAM1863	1
BCAL1947	1		BCAM1864	1
BCAL1948	1		BCAM1865	1
BCAL1949	1		BCAM1866	1
BCAL1950	1		BCAM1867	1
BCAL1951	1		BCAM1869	1
BCAL1952	1		BCAM1871	1
BCAL1953	1		BCAM1872	0
BCAL1954	1		BCAM1873	1
BCAL1955	1		BCAM1874	1
BCAL1956	1		BCAM1875	0
BCAL1957	1		BCAM1876	0
BCAL1958	1		BCAM1876A	0
BCAL1959	1		BCAM1877	0
BCAL1960	1		BCAM1878	0
BCAL1961	1		BCAM1878A	0
BCAL1962	1		BCAM1879	0
BCAL1963	1		BCAM1880	0
BCAL1964	1		BCAM1881	0
BCAL1965	1		BCAM1882	0
BCAL1966	1		BCAM1883	0
BCAL1967	1		BCAM1884	0
BCAL1968	1		BCAM1885	0
BCAL1969	1		BCAM1886	0
BCAL1970	1		BCAM1887	0
BCAL1971	1		BCAM1888	0
BCAL1972	0		BCAM1889	0
BCAL1973	0		BCAM1890	0
BCAL1974	1		BCAM1891	0
BCAL1975	1		BCAM1892	0
BCAL1977	1		BCAM1893	0
BCAL1978	1		BCAM1894	0
BCAL1979	1		BCAM1895	0
BCAL1980	1		BCAM1895A	0
BCAL1981	1		BCAM1896	0
BCAL1982	1		BCAM1897	0
BCAL1983	1		BCAM1898	0
BCAL1984	1		BCAM1899	0
BCAL1985	1		BCAM1900	0
BCAL1986	1		BCAM1901	0
BCAL1987	1		BCAM1902	0
BCAL1988	1		BCAM1903	0
BCAL1989	1		BCAM1903A	0
BCAL1990	1		BCAM1904	0
BCAL1991	1		BCAM1905	0
BCAL1992	1		BCAM1906	0
BCAL1993	1		BCAM1907	0
BCAL1994	1		BCAM1908	0
BCAL1995	1		BCAM1909	0
BCAL1996	1		BCAM1910	0
BCAL1997	1		BCAM1911	0
BCAL1998	1		BCAM1912	0
BCAL1999	1		BCAM1913	0
BCAL2000	1		BCAM1914	0
BCAL2001	1		BCAM1917	0
BCAL2002	1		BCAM1918	0
BCAL2003	1		BCAM1919	0
BCAL2004	1		BCAM1920	0
BCAL2005	1		BCAM1921	0
BCAL2006	1		BCAM1922	0
BCAL2007	1		BCAM1923	0
BCAL2008	1		BCAM1924	0
BCAL2009	1		BCAM1925	0
BCAL2010	1		BCAM1926	1
BCAL2011	1		BCAM1927	1
BCAL2012	1		BCAM1928	1
BCAL2013	1		BCAM1929	0
BCAL2014	1		BCAM1930	0
BCAL2015	1		BCAM1931	1
BCAL2016	1		BCAM1932	1
BCAL2017	1		BCAM1933	1
BCAL2018	1		BCAM1934	1
BCAL2019	1		BCAM1935	1
BCAL2020	1		BCAM1936	1
BCAL2021	1		BCAM1937	1
BCAL2022	1		BCAM1938	1
BCAL2023	1		BCAM1939	1
BCAL2024	1		BCAM1940	1
BCAL2025	1		BCAM1941	1
BCAL2026	1		BCAM1942	1
BCAL2027	1		BCAM1943	1
BCAL2028	1		BCAM1944	1
BCAL2029	1		BCAM1945	1
BCAL2030	1		BCAM1946	1
BCAL2031	1		BCAM1947	1
BCAL2032	1		BCAM1948	1
BCAL2033	1		BCAM1949	1
BCAL2034	1		BCAM1950	1
BCAL2035A	1		BCAM1951	1
BCAL2036	1		BCAM1953	0
BCAL2037	1		BCAM1954	1
BCAL2038	1		BCAM1955	1
BCAL2039	1		BCAM1956	1
BCAL2040	1		BCAM1957	1
BCAL2041	1		BCAM1958	1
BCAL2042	1		BCAM1959	1
BCAL2043	1		BCAM1960	1
BCAL2044	1		BCAM1961	1
BCAL2045	1		BCAM1962A	1
BCAL2046	1		BCAM1963	1
BCAL2047	1		BCAM1964	1
BCAL2048	1		BCAM1965	1
BCAL2049	1		BCAM1966	1
BCAL2050	1		BCAM1967	1
BCAL2051	0		BCAM1968	1
BCAL2052	0		BCAM1969	1
BCAL2053	0		BCAM1970	1
BCAL2054	1		BCAM1971	1
BCAL2055	1		BCAM1972	1
BCAL2056	1		BCAM1973	1
BCAL2057	1		BCAM1974	1
BCAL2058	1		BCAM1975	1
BCAL2059	0		BCAM1976	1
BCAL2060	1		BCAM1977	1
BCAL2061	1		BCAM1978	1
BCAL2062	1		BCAM1979	1
BCAL2063	1		BCAM1980	1
BCAL2064	1		BCAM1981	1
BCAL2065	1		BCAM1982	1
BCAL2066	1		BCAM1983	1
BCAL2067	1		BCAM1984	1
BCAL2068	1		BCAM1985	1
[truncated: 1,464 more rows]

## Sheet: J2315-SAR
J2315_chr1	SAR		J2315_chr2	SAR		J2315_chr3	SAR				Negatives
BCAL0001	1		BCAM0001	1		BCAS0001	0		Count of J2315_chr1
BCAL0002	1		BCAM0002	1		BCAS0002	0		SAR	Total
BCAL0003	1		BCAM0003	1		BCAS0003	0		0	631	0.182212
BCAL0004	1		BCAM0004	1		BCAS0005	0		1	2832
BCAL0005	1		BCAM0005	1		BCAS0006	0		Grand Total	3463
BCAL0006	1		BCAM0005A	1		BCAS0007	0
BCAL0007	1		BCAM0006	1		BCAS0008	0
BCAL0008	1		BCAM0007	1		BCAS0009	0
BCAL0008A	1		BCAM0008	1		BCAS0010	0		Count of J2315_chr2
BCAL0009	1		BCAM0009	1		BCAS0011	0		SAR	Total
BCAL0010	1		BCAM0010	1		BCAS0012	0		0	721	0.252098
BCAL0011	1		BCAM0011	1		BCAS0013	0		1	2139
BCAL0012	1		BCAM0012	1		BCAS0014	0		Grand Total	2860
BCAL0013	1		BCAM0013	1		BCAS0015	0
BCAL0014	1		BCAM0014	1		BCAS0016	0
BCAL0015	1		BCAM0015	1		BCAS0017	0
BCAL0016	1		BCAM0016	1		BCAS0018	0		Count of J2315_chr3
BCAL0017	1		BCAM0017	1		BCAS0019	0		SAR	Total
BCAL0018	1		BCAM0018	1		BCAS0020	1		0	380	0.492228
BCAL0019	1		BCAM0019	1		BCAS0021	0		1	391
BCAL0020	1		BCAM0020	1		BCAS0022	0		?	1
BCAL0021	1		BCAM0021	1		BCAS0023	0		Grand Total	772
BCAL0022	1		BCAM0022	1		BCAS0024	0
BCAL0023	1		BCAM0023	1		BCAS0025	0
BCAL0024	1		BCAM0024	1		BCAS0026	0
BCAL0025	1		BCAM0025	1		BCAS0027	0		Count of J2315
BCAL0026	1		BCAM0026	1		BCAS0028	0		SAR	Total
BCAL0027	1		BCAM0027	1		BCAS0029	0		0	1732	0.244116
BCAL0028	1		BCAM0028	1		BCAS0030	0		1	5362
BCAL0029	1		BCAM0029	1		BCAS0031	0		?	1
BCAL0030	1		BCAM0030	0		BCAS0034	1		Grand Total	7095
BCAL0031	1		BCAM0031	0		BCAS0035	0
BCAL0032	1		BCAM0032	0		BCAS0036	0
BCAL0033	1		BCAM0033	1		BCAS0037	0
BCAL0034	1		BCAM0034	1		BCAS0038	0
BCAL0035	1		BCAM0035	1		BCAS0039	0
BCAL0036	1		BCAM0036	1		BCAS0040	0
BCAL0037	1		BCAM0037	1		BCAS0041	0
BCAL0038	1		BCAM0038	1		BCAS0042	0
BCAL0039	1		BCAM0039	1		BCAS0043	0
BCAL0040	1		BCAM0040	1		BCAS0044	0
BCAL0041	1		BCAM0041	0		BCAS0045	0
BCAL0042	1		BCAM0042	1		BCAS0046	0
BCAL0043	1		BCAM0043	0		BCAS0047	0
BCAL0044	0		BCAM0044	0		BCAS0048	0
BCAL0046	1		BCAM0045	0		BCAS0049	0
BCAL0047	1		BCAM0046	0		BCAS0050	0
BCAL0048A	1		BCAM0047	1		BCAS0051	0
BCAL0049	1		BCAM0048	1		BCAS0052	1
BCAL0050	0		BCAM0049	1		BCAS0053	1
BCAL0051	1		BCAM0050	1		BCAS0054	1
BCAL0052	1		BCAM0051	1		BCAS0055	1
BCAL0053	1		BCAM0052	1		BCAS0056	1
BCAL0054	1		BCAM0053	1		BCAS0057	1
BCAL0055	1		BCAM0054	1		BCAS0058	1
BCAL0056	1		BCAM0055	1		BCAS0059	1
BCAL0057	1		BCAM0056	1		BCAS0060	1
BCAL0058	1		BCAM0057	1		BCAS0061	1
BCAL0059	1		BCAM0058	1		BCAS0062	1
BCAL0060	1		BCAM0059	1		BCAS0063	1
BCAL0061	1		BCAM0060	1		BCAS0064	1
BCAL0062	1		BCAM0061	1		BCAS0065	1
BCAL0063	1		BCAM0062	1		BCAS0066	1
BCAL0064	1		BCAM0063	1		BCAS0067	0
BCAL0065	1		BCAM0064	1		BCAS0068	0
BCAL0066	1		BCAM0065	1		BCAS0069	0
BCAL0067	1		BCAM0065A	0		BCAS0070	0
BCAL0068	1		BCAM0066	0		BCAS0071	0
BCAL0069	0		BCAM0067	0		BCAS0072	0
BCAL0070	0		BCAM0068	0		BCAS0073	0
BCAL0071	1		BCAM0069	0		BCAS0074	0
BCAL0072	1		BCAM0070	0		BCAS0075	0
BCAL0073	1		BCAM0071	0		BCAS0076	0
BCAL0074	1		BCAM0072	0		BCAS0077	0
BCAL0075	1		BCAM0073	0		BCAS0078	0
BCAL0076	1		BCAM0074	0		BCAS0079	1
BCAL0077	1		BCAM0075	0		BCAS0080	1
BCAL0078	1		BCAM0076	0		BCAS0081	1
BCAL0079	1		BCAM0077	0		BCAS0082	0
BCAL0080	1		BCAM0078	1		BCAS0083	0
BCAL0081	0		BCAM0079	1		BCAS0084	1
BCAL0082	0		BCAM0080	1		BCAS0085	1
BCAL0083	0		BCAM0081	0		BCAS0086	1
BCAL0084	0		BCAM0082	1		BCAS0087	1
BCAL0085	0		BCAM0083	1		BCAS0088	1
BCAL0086	0		BCAM0084	1		BCAS0089	1
BCAL0088	0		BCAM0085	0		BCAS0090	1
BCAL0089	0		BCAM0086	1		BCAS0091	1
BCAL0090	0		BCAM0087	1		BCAS0092	1
BCAL0091	0		BCAM0088	1		BCAS0093	1
BCAL0092	0		BCAM0089	1		BCAS0094	0
BCAL0093	0		BCAM0090	0		BCAS0095	0
BCAL0094	0		BCAM0091	1		BCAS0096	0
BCAL0095	0		BCAM0092	1		BCAS0097	0
BCAL0096	0		BCAM0093	0		BCAS0098	1
BCAL0097	0		BCAM0094	1		BCAS0099	1
BCAL0098	0		BCAM0095	1		BCAS0100	0
BCAL0099	0		BCAM0096	1		BCAS0101	1
BCAL0100	0		BCAM0097	1		BCAS0102	1
BCAL0101	0		BCAM0098	1		BCAS0103	0
BCAL0102	0		BCAM0099	1		BCAS0104	1
BCAL0103	0		BCAM0100	1		BCAS0105	1
BCAL0104	0		BCAM0101	1		BCAS0106	0
BCAL0105	0		BCAM0102	1		BCAS0107	0
BCAL0106	0		BCAM0103	1		BCAS0108	0
BCAL0107	0		BCAM0104	1		BCAS0109	0
BCAL0108	1		BCAM0105	1		BCAS0110	1
BCAL0109	0		BCAM0106	1		BCAS0111	1
BCAL0110	0		BCAM0107	1		BCAS0112	1
BCAL0111	0		BCAM0108	1		BCAS0113	1
BCAL0112	0		BCAM0109	1		BCAS0114	1
BCAL0113	0		BCAM0110	1		BCAS0115	1
BCAL0114	0		BCAM0111	1		BCAS0116	1
BCAL0115	1		BCAM0112	0		BCAS0117	1
BCAL0116	0		BCAM0113	0		BCAS0118	1
BCAL0117	0		BCAM0114	0		BCAS0119	1
BCAL0118	1		BCAM0115	0		BCAS0120	1
BCAL0119	1		BCAM0116	0		BCAS0121	0
BCAL0120	1		BCAM0117	0		BCAS0122	0
BCAL0121	1		BCAM0118	0		BCAS0123	0
BCAL0122	1		BCAM0119	0		BCAS0124	1
BCAL0123	1		BCAM0120	0		BCAS0125	0
BCAL0124	1		BCAM0121	0		BCAS0126	1
BCAL0125	1		BCAM0122	0		BCAS0127	1
BCAL0126	1		BCAM0123	0		BCAS0128	0
BCAL0127	1		BCAM0124	0		BCAS0129	0
BCAL0128	1		BCAM0125	0		BCAS0130	0
BCAL0129	1		BCAM0126	0		BCAS0131	0
BCAL0130	1		BCAM0127	0		BCAS0132	0
BCAL0131	1		BCAM0128	0		BCAS0133	0
BCAL0132	1		BCAM0129	0		BCAS0134	0
BCAL0133	1		BCAM0130	0		BCAS0135	1
BCAL0134	1		BCAM0131	0		BCAS0136	1
BCAL0135	1		BCAM0132	0		BCAS0137	1
BCAL0136	1		BCAM0133	0		BCAS0138	1
BCAL0137	1		BCAM0134	0		BCAS0139	1
BCAL0138_J_0	1		BCAM0135	0		BCAS0140	1
BCAL0138_J_1	1		BCAM0136	0		BCAS0141	1
BCAL0139	1		BCAM0137	0		BCAS0142	1
BCAL0140	1		BCAM0138	1		BCAS0143	1
BCAL0141	1		BCAM0139	1		BCAS0144	1
BCAL0142	1		BCAM0140	1		BCAS0145	1
BCAL0143	1		BCAM0141	1		BCAS0146	1
BCAL0144	1		BCAM0142	1		BCAS0147	1
BCAL0145	1		BCAM0143	1		BCAS0148	1
BCAL0146	1		BCAM0144	1		BCAS0149	0
BCAL0147	1		BCAM0145	1		BCAS0150	1
BCAL0148	1		BCAM0146	1		BCAS0151	0
BCAL0149	1		BCAM0147	0		BCAS0152	1
BCAL0150	1		BCAM0148	0		BCAS0153	0
BCAL0151	1		BCAM0149	0		BCAS0154	0
BCAL0152	1		BCAM0150	0		BCAS0155	0
BCAL0153	1		BCAM0151	0		BCAS0156	1
BCAL0154	1		BCAM0152	0		BCAS0157	1
BCAL0155	1		BCAM0153	0		BCAS0158	0
BCAL0156	1		BCAM0154	0		BCAS0159	0
BCAL0157	1		BCAM0155	0		BCAS0160	0
BCAL0158	1		BCAM0156	0		BCAS0161	0
BCAL0159	1		BCAM0157	1		BCAS0162	0
BCAL0160	1		BCAM0158	1		BCAS0163	0
BCAL0161	1		BCAM0159	1		BCAS0164	0
BCAL0162	1		BCAM0160	1		BCAS0165	0
BCAL0163	1		BCAM0161	1		BCAS0166	0
BCAL0164	1		BCAM0162	1		BCAS0167	1
BCAL0165	0		BCAM0163	0		BCAS0168	1
BCAL0168	0		BCAM0164	1		BCAS0169	0
BCAL0169	0		BCAM0165	1		BCAS0170	0
BCAL0170	0		BCAM0166	1		BCAS0171	0
BCAL0171	0		BCAM0167	1		BCAS0172	0
BCAL0172	0		BCAM0168	1		BCAS0173	0
BCAL0173	0		BCAM0169	1		BCAS0174	0
BCAL0174	0		BCAM0170	1		BCAS0175	1
BCAL0175	0		BCAM0171	1		BCAS0176	1
BCAL0176	0		BCAM0172	1		BCAS0177	1
BCAL0177	0		BCAM0173	1		BCAS0178	1
BCAL0178	0		BCAM0174	1		BCAS0179	1
BCAL0179	0		BCAM0175	1		BCAS0180	1
BCAL0180	0		BCAM0176	1		BCAS0181	1
BCAL0181	0		BCAM0177	1		BCAS0182	1
BCAL0182	0		BCAM0178	1		BCAS0183	1
BCAL0185	0		BCAM0179	1		BCAS0184	1
BCAL0186	0		BCAM0180	1		BCAS0185	1
BCAL0187	1		BCAM0181	1		BCAS0186	1
BCAL0188	1		BCAM0182	1		BCAS0187	1
BCAL0189	1		BCAM0183	1		BCAS0188	1
BCAL0190	1		BCAM0184	1		BCAS0188a	0
BCAL0191	1		BCAM0185	1		BCAS0189	1
BCAL0192	1		BCAM0186	1		BCAS0190	1
BCAL0193	0		BCAM0187	1		BCAS0191	1
BCAL0193a	1		BCAM0188	0		BCAS0192	0
BCAL0194	1		BCAM0189	0		BCAS0193	0
BCAL0195	1		BCAM0190	0		BCAS0194	1
BCAL0196	1		BCAM0191	0		BCAS0195	1
BCAL0197	1		BCAM0192	0		BCAS0196	0
BCAL0198	1		BCAM0193	0		BCAS0197	1
BCAL0199	1		BCAM0194	0		BCAS0198	1
BCAL0200	1		BCAM0195	0		BCAS0199	1
BCAL0201	1		BCAM0196	0		BCAS0200	1
BCAL0202	1		BCAM0197	0		BCAS0201	1
BCAL0203	1		BCAM0198	0		BCAS0202	1
BCAL0204	1		BCAM0199	0		BCAS0203	1
BCAL0205	1		BCAM0200	0		BCAS0204	1
BCAL0206	1		BCAM0201	0		BCAS0205	1
BCAL0206A	0		BCAM0202	0		BCAS0206	1
BCAL0207	1		BCAM0203	0		BCAS0207	1
BCAL0208	1		BCAM0204	0		BCAS0208	1
BCAL0209	1		BCAM0205	0		BCAS0209	1
BCAL0210	1		BCAM0206	0		BCAS0210	1
BCAL0211	1		BCAM0207	0		BCAS0211	1
BCAL0212	1		BCAM0208	0		BCAS0212	1
BCAL0213	1		BCAM0209	0		BCAS0213	1
BCAL0214	1		BCAM0210	1		BCAS0214	1
BCAL0215	1		BCAM0211	0		BCAS0215	1
BCAL0216	1		BCAM0212	1		BCAS0216	1
BCAL0217	1		BCAM0213	0		BCAS0217	1
BCAL0218	0		BCAM0214	0		BCAS0218	1
BCAL0219	1		BCAM0215	0		BCAS0219	1
BCAL0220	1		BCAM0216	0		BCAS0220	1
BCAL0221	1		BCAM0217	0		BCAS0221	1
BCAL0222	1		BCAM0218	1		BCAS0222	1
BCAL0223	1		BCAM0219	1		BCAS0223	1
BCAL0224	1		BCAM0220	1		BCAS0224	1
BCAL0225	1		BCAM0221	1		BCAS0225	1
BCAL0226	1		BCAM0222	1		BCAS0226	1
BCAL0227	1		BCAM0223	1		BCAS0227	1
BCAL0228	1		BCAM0224	1		BCAS0228	1
BCAL0229	1		BCAM0225	0		BCAS0229	1
BCAL0230	1		BCAM0227	1		BCAS0230	1
BCAL0231	1		BCAM0228	1		BCAS0231	1
BCAL0232	1		BCAM0229	1		BCAS0232	1
BCAL0233	1		BCAM0230A	1		BCAS0233	0
BCAL0234	1		BCAM0231	1		BCAS0234	1
BCAL0235	1		BCAM0232	0		BCAS0235	1
BCAL0236	1		BCAM0233	0		BCAS0236	1
BCAL0237	1		BCAM0234	0		BCAS0237	1
BCAL0238	1		BCAM0235	1		BCAS0238	1
BCAL0239	1		BCAM0236	1		BCAS0238A	1
BCAL0240	1		BCAM0237A	1		BCAS0239	1
BCAL0241	1		BCAM0238	1		BCAS0240	0
BCAL0242	1		BCAM0238a	0		BCAS0241	1
BCAL0243	1		BCAM0239	0		BCAS0242	1
BCAL0244	1		BCAM0239a	0		BCAS0243	0
BCAL0245	1		BCAM0240	0		BCAS0244	1
BCAL0246	1		BCAM0241	0		BCAS0245	1
BCAL0247	1		BCAM0242	0		BCAS0246	1
BCAL0248	1		BCAM0243	0		BCAS0247	0
BCAL0249	1		BCAM0244	0		BCAS0248	0
BCAL0250	1		BCAM0245_J_0	0		BCAS0249	0
BCAL0251	1		BCAM0245_J_1	0		BCAS0250	0
BCAL0252	1		BCAM0251	0		BCAS0251	0
BCAL0253	1		BCAM0252	0		BCAS0252	1
BCAL0254	1		BCAM0253	0		BCAS0253	0
BCAL0255	1		BCAM0254	0		BCAS0254	0
BCAL0256	1		BCAM0255	0		BCAS0255	0
BCAL0257	1		BCAM0256	0		BCAS0256	1
BCAL0258	1		BCAM0257	0		BCAS0257	1
BCAL0259	1		BCAM0258	0		BCAS0258	1
BCAL0260	1		BCAM0259	0		BCAS0259	1
BCAL0261	1		BCAM0260	0		BCAS0260	1
BCAL0262	1		BCAM0261	0		BCAS0262	1
BCAL0263	1		BCAM0262	0		BCAS0263	1
BCAL0264	1		BCAM0263	0		BCAS0264	1
BCAL0265	1		BCAM0264	0		BCAS0265	1
BCAL0266	1		BCAM0265	0		BCAS0266	0
BCAL0267	1		BCAM0266	0		BCAS0267a	1
BCAL0268	1		BCAM0267	0		BCAS0269	1
BCAL0269	1		BCAM0268	0		BCAS0270	1
BCAL0270	1		BCAM0269	0		BCAS0271	1
BCAL0272	1		BCAM0270	0		BCAS0272	1
BCAL0273	1		BCAM0271	0		BCAS0273	1
BCAL0274	1		BCAM0272	0		BCAS0274	1
BCAL0275	1		BCAM0273	0		BCAS0275	1
BCAL0276	1		BCAM0274a	0		BCAS0276	0
BCAL0277	1		BCAM0275	0		BCAS0277	0
BCAL0278	1		BCAM0275a	0		BCAS0278	1
BCAL0279	1		BCAM0276	1		BCAS0279	0
BCAL0280	1		BCAM0277	1		BCAS0280	0
BCAL0281	1		BCAM0278	1		BCAS0281	0
BCAL0282	1		BCAM0279	1		BCAS0282	0
BCAL0283	1		BCAM0280	1		BCAS0283	0
BCAL0284	1		BCAM0280A	0		BCAS0284	1
BCAL0285	1		BCAM0281	1		BCAS0285	1
BCAL0286	1		BCAM0282	0		BCAS0286	1
BCAL0287	1		BCAM0283	1		BCAS0287	1
BCAL0288	1		BCAM0284	1		BCAS0288	1
BCAL0289	1		BCAM0285	1		BCAS0289	1
BCAL0290	1		BCAM0286	1		BCAS0290	1
BCAL0291	1		BCAM0287	1		BCAS0291	1
BCAL0292	1		BCAM0288	1		BCAS0292	1
BCAL0293	1		BCAM0289	1		BCAS0293	1
BCAL0294	1		BCAM0290	1		BCAS0294	1
BCAL0295	1		BCAM0291	1		BCAS0295	1
BCAL0296	1		BCAM0292	1		BCAS0296	1
BCAL0297	1		BCAM0293	1		BCAS0297	1
BCAL0298	1		BCAM0294	1		BCAS0298	1
BCAL0299	1		BCAM0295	1		BCAS0299	1
BCAL0300	1		BCAM0296	1		BCAS0300	1
BCAL0301	1		BCAM0297	1		BCAS0301	1
BCAL0302	1		BCAM0298	1		BCAS0302	1
BCAL0303	1		BCAM0299	1		BCAS0303	1
BCAL0304	1		BCAM0300	1		BCAS0304	1
BCAL0305	1		BCAM0301	0		BCAS0305	1
BCAL0306	1		BCAM0302	1		BCAS0306	1
BCAL0307	1		BCAM0303	1		BCAS0307	1
BCAL0308	1		BCAM0304	1		BCAS0308	1
BCAL0309	1		BCAM0305	1		BCAS0309	1
BCAL0310	1		BCAM0306	1		BCAS0310	1
BCAL0311	1		BCAM0307	1		BCAS0311	1
BCAL0312	1		BCAM0308	1		BCAS0312	1
BCAL0313	1		BCAM0309	1		BCAS0313	1
BCAL0314	1		BCAM0310	1		BCAS0314	1
BCAL0315	1		BCAM0311	1		BCAS0315	1
BCAL0316	1		BCAM0312	1		BCAS0316	1
BCAL0317	1		BCAM0313	1		BCAS0317	1
BCAL0318	1		BCAM0314	1		BCAS0318	1
BCAL0319	1		BCAM0315	0		BCAS0319	1
BCAL0320	1		BCAM0316	0		BCAS0320	1
BCAL0321	1		BCAM0317	0		BCAS0321	1
BCAL0322	1		BCAM0318	0		BCAS0321b	0
BCAL0323	1		BCAM0319	0		BCAS0323	0
BCAL0324	1		BCAM0320	0		BCAS0324	1
BCAL0325	1		BCAM0321	0		BCAS0325	0
BCAL0326	1		BCAM0322	0		BCAS0326	1
BCAL0327	1		BCAM0323	0		BCAS0327	0
BCAL0328	1		BCAM0324	0		BCAS0328	0
BCAL0329	1		BCAM0325	0		BCAS0329	0
BCAL0330	1		BCAM0326	0		BCAS0330	0
BCAL0331	1		BCAM0327	0		BCAS0331	0
BCAL0332	1		BCAM0328	0		BCAS0332	0
BCAL0333	1		BCAM0329	0		BCAS0333	1
BCAL0334	1		BCAM0330	0		BCAS0334	1
BCAL0335	1		BCAM0331	0		BCAS0335	1
BCAL0336	1		BCAM0332	0		BCAS0336	0
BCAL0337	1		BCAM0333	0		BCAS0337	1
BCAL0338	1		BCAM0334	0		BCAS0338	0
BCAL0339	1		BCAM0335_J_0	0		BCAS0339	0
BCAL0340	1		BCAM0335_J_1	0		BCAS0340	1
BCAL0341	1		BCAM0337	0		BCAS0341	1
BCAL0342	1		BCAM0338	0		BCAS0342	1
BCAL0343	1		BCAM0339	0		BCAS0343	1
BCAL0344	1		BCAM0340	0		BCAS0344	1
BCAL0345	1		BCAM0341	0		BCAS0345	1
BCAL0346	1		BCAM0342	0		BCAS0346	1
BCAL0347	1		BCAM0343	0		BCAS0347	0
BCAL0348	1		BCAM0344	0		BCAS0348	0
BCAL0349	1		BCAM0345	1		BCAS0349	0
BCAL0350	1		BCAM0346	0		BCAS0350	0
BCAL0351	1		BCAM0347	0		BCAS0351	0
BCAL0352	1		BCAM0348	1		BCAS0352	0
BCAL0353	0		BCAM0349	0		BCAS0353	1
BCAL0354	1		BCAM0350	0		BCAS0354	1
BCAL0355	1		BCAM0351	0		BCAS0355	1
BCAL0356	1		BCAM0352	0		BCAS0356	1
BCAL0357	1		BCAM0354	0		BCAS0357	1
BCAL0358	1		BCAM0354a_J_0	0		BCAS0358	1
BCAL0359	1		BCAM0354a_J_1	0		BCAS0359	1
BCAL0360	0		BCAM0354a_J_2	0		BCAS0360	1
BCAL0361	1		BCAM0355	1		BCAS0361	1
BCAL0362	1		BCAM0356	1		BCAS0362	1
BCAL0363	1		BCAM0357	1		BCAS0363	0
BCAL0364	1		BCAM0358	1		BCAS0364	1
BCAL0365	1		BCAM0359	1		BCAS0365	1
BCAL0366	1		BCAM0360	0		BCAS0366	1
BCAL0367	1		BCAM0361	0		BCAS0367	0
BCAL0368	1		BCAM0362	1		BCAS0368	0
BCAL0369	1		BCAM0363	1		BCAS0369	0
BCAL0370	1		BCAM0364	1		BCAS0370	0
BCAL0371	1		BCAM0365	1		BCAS0371	1
BCAL0372	1		BCAM0366	1		BCAS0372	1
BCAL0373	1		BCAM0367	1		BCAS0373	1
BCAL0374	1		BCAM0368	1		BCAS0374	1
BCAL0375	1		BCAM0369	1		BCAS0375	1
BCAL0376	1		BCAM0370	1		BCAS0376	1
BCAL0376a	1		BCAM0371	1		BCAS0377	1
BCAL0377	1		BCAM0372	1		BCAS0378	1
BCAL0378	1		BCAM0373	1		BCAS0379	1
BCAL0379	1		BCAM0374	1		BCAS0380	1
BCAL0380	1		BCAM0375	0		BCAS0381	1
BCAL0381	1		BCAM0376	1		BCAS0382	1
BCAL0382	1		BCAM0377	1		BCAS0383	1
BCAL0383	1		BCAM0378	1		BCAS0384	1
BCAL0384	1		BCAM0379	1		BCAS0385	1
BCAL0385	1		BCAM0380	1		BCAS0386	1
BCAL0386	1		BCAM0381	1		BCAS0387	1
BCAL0387	1		BCAM0382	1		BCAS0388	1
BCAL0388	1		BCAM0383	1		BCAS0389	1
BCAL0389	1		BCAM0384	1		BCAS0390	1
BCAL0390	1		BCAM0385	1		BCAS0391	1
BCAL0391	1		BCAM0386	1		BCAS0392	1
BCAL0393	0		BCAM0387	1		BCAS0393	1
BCAL0394	1		BCAM0388	1		BCAS0394	1
BCAL0395	1		BCAM0389	1		BCAS0395	1
BCAL0396	1		BCAM0390	1		BCAS0396	1
BCAL0397	1		BCAM0391	1		BCAS0397	1
BCAL0398	1		BCAM0392	1		BCAS0398	1
BCAL0399	1		BCAM0393	0		BCAS0399	1
BCAL0400	1		BCAM0394	1		BCAS0400	1
BCAL0401	1		BCAM0395	0		BCAS0401	1
BCAL0402	1		BCAM0396	1		BCAS0402	1
BCAL0403	1		BCAM0397	1		BCAS0403	0
BCAL0404	1		BCAM0398	0		BCAS0404	0
BCAL0405	1		BCAM0399	0		BCAS0405	0
BCAL0406	1		BCAM0400	0		BCAS0406	1
BCAL0407	1		BCAM0401	0		BCAS0407	1
BCAL0408	1		BCAM0402	0		BCAS0409	1
BCAL0409	1		BCAM0403	1		BCAS0410	0
BCAL0409a	1		BCAM0404	1		BCAS0411	0
BCAL0410	0		BCAM0405	1		BCAS0412	1
BCAL0412	0		BCAM0406	1		BCAS0413	1
BCAL0413	0		BCAM0407	1		BCAS0414	1
BCAL0419	0		BCAM0408	1		BCAS0415	1
BCAL0421	1		BCAM0409	1		BCAS0416	1
BCAL0422	1		BCAM0410	0		BCAS0417	1
BCAL0423	1		BCAM0411	0		BCAS0418	1
BCAL0424	1		BCAM0412	0		BCAS0419	1
BCAL0425	1		BCAM0412a	1		BCAS0420	1
BCAL0426	1		BCAM0413	1		BCAS0421_J_0	1
BCAL0427	1		BCAM0414	0		BCAS0421_J_1	1
BCAL0428	1		BCAM0415	1		BCAS0425	1
BCAL0430	1		BCAM0416	1		BCAS0426	1
BCAL0431	1		BCAM0417	1		BCAS0427	0
BCAL0432	1		BCAM0418	1		BCAS0428	0
BCAL0433	1		BCAM0419	1		BCAS0429	0
BCAL0434	1		BCAM0420	1		BCAS0430	0
BCAL0435	1		BCAM0421	1		BCAS0431	0
BCAL0436	1		BCAM0422	0		BCAS0432	0
BCAL0437	1		BCAM0423	0		BCAS0433	0
BCAL0438	1		BCAM0424	0		BCAS0434	0
BCAL0439	1		BCAM0425	0		BCAS0435	1
BCAL0440	1		BCAM0426	0		BCAS0436	1
BCAL0441	1		BCAM0427	1		BCAS0437	1
BCAL0442	1		BCAM0428	1		BCAS0438	1
BCAL0444	1		BCAM0429	1		BCAS0439	1
BCAL0445	1		BCAM0430	1		BCAS0440	1
BCAL0446	1		BCAM0431	1		BCAS0441	1
BCAL0447	1		BCAM0432	1		BCAS0442	1
BCAL0448	1		BCAM0433	1		BCAS0443	1
BCAL0449	1		BCAM0434	1		BCAS0444	1
BCAL0450	1		BCAM0435	1		BCAS0445	1
BCAL0451	1		BCAM0436	1		BCAS0446	1
BCAL0452	1		BCAM0437	1		BCAS0447	1
BCAL0453	1		BCAM0438	1		BCAS0448	1
BCAL0454	1		BCAM0439	1		BCAS0449	1
BCAL0455	1		BCAM0440	1		BCAS0450	1
BCAL0456	0		BCAM0441	1		BCAS0451	1
BCAL0457	1		BCAM0442	1		BCAS0452	1
BCAL0458	1		BCAM0443	1		BCAS0453	1
BCAL0459	1		BCAM0444	1		BCAS0454	1
BCAL0460	1		BCAM0445	1		BCAS0455	1
BCAL0461	1		BCAM0446	1		BCAS0456	1
BCAL0462	1		BCAM0447	1		BCAS0457	1
BCAL0463	1		BCAM0448	1		BCAS0458	0
BCAL0464	1		BCAM0449	1		BCAS0459	1
BCAL0465	1		BCAM0450	1		BCAS0460	0
BCAL0466	1		BCAM0451	1		BCAS0461	0
BCAL0467	1		BCAM0452	1		BCAS0462	0
BCAL0468	1		BCAM0453	1		BCAS0463	0
BCAL0469	1		BCAM0454_J_0	1		BCAS0464	0
BCAL0470	1		BCAM0454_J_1	0		BCAS0465	0
BCAL0471	1		BCAM0456	0		BCAS0466	0
BCAL0472	1		BCAM0457	0		BCAS0467	0
BCAL0473	1		BCAM0458	0		BCAS0468	1
BCAL0474	1		BCAM0459	1		BCAS0468a	1
BCAL0475	1		BCAM0460	0		BCAS0469	0
BCAL0476	1		BCAM0461	0		BCAS0470	1
BCAL0477	1		BCAM0462	0		BCAS0471	0
BCAL0478	1		BCAM0463	0		BCAS0472	0
BCAL0479	1		BCAM0464	0		BCAS0473	0
BCAL0480	1		BCAM0465	1		BCAS0475	0
BCAL0481	1		BCAM0466	1		BCAS0476	0
BCAL0482	1		BCAM0467	1		BCAS0477	0
BCAL0483	1		BCAM0468	1		BCAS0478	0
BCAL0484	1		BCAM0469	1		BCAS0479	0
BCAL0485	1		BCAM0470	1		BCAS0480	0
BCAL0486	1		BCAM0471	1		BCAS0481	0
BCAL0487	1		BCAM0472	1		BCAS0482	0
BCAL0488	1		BCAM0473	1		BCAS0483	0
BCAL0489	1		BCAM0474	0		BCAS0484	0
BCAL0490	1		BCAM0475	0		BCAS0485	0
BCAL0491	1		BCAM0476	0		BCAS0486	0
BCAL0492	1		BCAM0476a	1		BCAS0487	0
BCAL0493	1		BCAM0478	1		BCAS0488	0
BCAL0494	1		BCAM0479	1		BCAS0489	0
BCAL0495	1		BCAM0480	1		BCAS0490	0
BCAL0496	1		BCAM0481	1		BCAS0491	0
BCAL0497	1		BCAM0482	1		BCAS0492	1
BCAL0499	1		BCAM0483	1		BCAS0493_J_0	1
BCAL0500	1		BCAM0484	1		BCAS0493_J_1	1
BCAL0501	1		BCAM0485	1		BCAS0494	1
BCAL0502	1		BCAM0486	1		BCAS0495	1
BCAL0503	1		BCAM0487	1		BCAS0496	1
BCAL0504	1		BCAM0488	1		BCAS0497	1
BCAL0505	1		BCAM0489	1		BCAS0498	1
BCAL0506	1		BCAM0490	1		BCAS0499	0
BCAL0507	1		BCAM0491	1		BCAS0500	0
BCAL0508	1		BCAM0492	1		BCAS0501	0
BCAL0509	1		BCAM0493	1		BCAS0502	0
BCAL0510	1		BCAM0494	0		BCAS0503	0
BCAL0511	1		BCAM0495	1		BCAS0504	0
BCAL0512	1		BCAM0495a	0		BCAS0505a	0
BCAL0513	1		BCAM0496	1		BCAS0506	0
BCAL0514	0		BCAM0497	0		BCAS0508	0
BCAL0515	1		BCAM0498	1		BCAS0511	0
BCAL0516	1		BCAM0499	1		BCAS0512	0
BCAL0517	1		BCAM0500	1		BCAS0513	0
BCAL0518	1		BCAM0501	1		BCAS0514	0
BCAL0519	1		BCAM0502	1		BCAS0515	0
BCAL0520	1		BCAM0504	1		BCAS0516	0
BCAL0521	1		BCAM0505	1		BCAS0517	0
BCAL0522	1		BCAM0506	1		BCAS0518	0
BCAL0523	1		BCAM0507	1		BCAS0519	0
BCAL0524	1		BCAM0508	1		BCAS0520	0
BCAL0525	1		BCAM0509	1		BCAS0521	0
BCAL0527	1		BCAM0510	0		BCAS0522	0
BCAL0528	1		BCAM0511	1		BCAS0523	0
BCAL0529	1		BCAM0512	1		BCAS0524	0
BCAL0530	1		BCAM0513	1		BCAS0525	0
BCAL0531	1		BCAM0514	0		BCAS0526	0
BCAL0532	1		BCAM0515	0		BCAS0527	0
BCAL0533	1		BCAM0516	1		BCAS0528	0
BCAL0534	1		BCAM0517	1		BCAS0529	0
BCAL0535	1		BCAM0518	1		BCAS0530	0
BCAL0536	1		BCAM0519	1		BCAS0531	0
BCAL0537	1		BCAM0520	0		BCAS0532	0
BCAL0538	1		BCAM0521	0		BCAS0533	0
BCAL0539	1		BCAM0522	1		BCAS0534	0
BCAL0540	1		BCAM0523	0		BCAS0535	0
BCAL0541	1		BCAM0524	0		BCAS0536	0
BCAL0542	1		BCAM0525	1		BCAS0537	0
BCAL0543	1		BCAM0525A	1		BCAS0538	0
BCAL0544	1		BCAM0526	1		BCAS0539	0
BCAL0545	1		BCAM0527	1		BCAS0540	0
BCAL0546	1		BCAM0528	1		BCAS0541	0
BCAL0547	1		BCAM0529	1		BCAS0542	0
BCAL0548	1		BCAM0529A	0		BCAS0543	0
BCAL0549	1		BCAM0530	0		BCAS0544	0
BCAL0550	1		BCAM0531	0		BCAS0545	0
BCAL0551	1		BCAM0532	0		BCAS0546	0
BCAL0552	1		BCAM0533	0		BCAS0547	0
BCAL0553	1		BCAM0534	1		BCAS0548	0
BCAL0554	1		BCAM0535	1		BCAS0549	0
BCAL0555	1		BCAM0536	1		BCAS0550	0
BCAL0556	1		BCAM0537	1		BCAS0552	0
BCAL0557	1		BCAM0538	0		BCAS0553	0
BCAL0558	1		BCAM0539	1		BCAS0554	0
BCAL0559	1		BCAM0540	1		BCAS0555	1
BCAL0560	1		BCAM0541	1		BCAS0556	1
BCAL0561	1		BCAM0542	1		BCAS0557	0
BCAL0562	1		BCAM0543	1		BCAS0558A	1
BCAL0564	1		BCAM0544	1		BCAS0559	1
BCAL0565	1		BCAM0545	1		BCAS0560	1
BCAL0566	1		BCAM0545a	0		BCAS0561	1
BCAL0567	1		BCAM0546	0		BCAS0562	1
BCAL0568	1		BCAM0547	0		BCAS0564	1
BCAL0569	1		BCAM0548	1		BCAS0565	1
BCAL0570	1		BCAM0549	1		BCAS0566	1
BCAL0571	1		BCAM0550	1		BCAS0568	1
BCAL0572	1		BCAM0551	1		BCAS0569	0
BCAL0573_J_0	0		BCAM0552	1		BCAS0570	0
BCAL0573_J_1	0		BCAM0553	1		BCAS0571	1
BCAL0575	1		BCAM0554	1		BCAS0572	1
BCAL0576	1		BCAM0555	1		BCAS0573	1
BCAL0577	1		BCAM0556	1		BCAS0574	1
BCAL0578	1		BCAM0557	1		BCAS0575	1
BCAL0579	1		BCAM0558	1		BCAS0576	1
BCAL0580	1		BCAM0559	1		BCAS0577	1
BCAL0581	1		BCAM0560	1		BCAS0578	1
BCAL0582	0		BCAM0561	1		BCAS0579	1
BCAL0583	1		BCAM0562	1		BCAS0580	0
BCAL0584	1		BCAM0563	1		BCAS0581	0
BCAL0585	1		BCAM0564	1		BCAS0582	1
BCAL0586	1		BCAM0565	1		BCAS0583	1
BCAL0587	0		BCAM0566	1		BCAS0584	1
BCAL0588	0		BCAM0567	0		BCAS0585	1
BCAL0589	0		BCAM0568	1		BCAS0586	1
BCAL0591	0		BCAM0569	1		BCAS0587_J_0	1
BCAL0592	1		BCAM0570	1		BCAS0587_J_1	1
BCAL0593	1		BCAM0571	1		BCAS0587a	0
BCAL0594	1		BCAM0572	1		BCAS0588	0
BCAL0595	1		BCAM0573	1		BCAS0589	0
BCAL0596	1		BCAM0574	0		BCAS0590	0
BCAL0597	1		BCAM0575	1		BCAS0591	0
BCAL0598	1		BCAM0576	1		BCAS0592	0
BCAL0599	1		BCAM0577	1		BCAS0593	0
BCAL0600	1		BCAM0578	1		BCAS0594	1
BCAL0601	1		BCAM0580	1		BCAS0595	1
BCAL0602	1		BCAM0581	1		BCAS0596	1
BCAL0603	1		BCAM0582	1		BCAS0597	1
BCAL0604	1		BCAM0582A	0		BCAS0598	1
BCAL0605	1		BCAM0583	1		BCAS0599	0
BCAL0606	1		BCAM0584	1		BCAS0600	1
BCAL0607	1		BCAM0585	0		BCAS0601	0
BCAL0608	1		BCAM0586	0		BCAS0602	1
BCAL0609	1		BCAM0587	0		BCAS0603	1
BCAL0610	1		BCAM0588	1		BCAS0604	1
BCAL0611	1		BCAM0589	1		BCAS0605	1
BCAL0612	1		BCAM0590	1		BCAS0606	1
BCAL0613	1		BCAM0591	1		BCAS0607	1
BCAL0614	1		BCAM0592	1		BCAS0608	1
BCAL0615	1		BCAM0593	1		BCAS0609	1
BCAL0616	1		BCAM0594	1		BCAS0610	1
BCAL0616a	0		BCAM0595	0		BCAS0611	0
BCAL0617	0		BCAM0596	0		BCAS0612	0
BCAL0618	1		BCAM0597	0		BCAS0613	0
BCAL0619	1		BCAM0598	0		BCAS0614	0
BCAL0620	1		BCAM0599	0		BCAS0615	1
BCAL0621	1		BCAM0600	1		BCAS0616	1
BCAL0622	1		BCAM0601	1		BCAS0617	0
BCAL0623	1		BCAM0602	1		BCAS0618	1
BCAL0624	1		BCAM0603	1		BCAS0619	1
BCAL0625	1		BCAM0604	1		BCAS0620	1
BCAL0626	1		BCAM0605	1		BCAS0621	0
BCAL0627	1		BCAM0606	1		BCAS0622	0
BCAL0628	1		BCAM0607	1		BCAS0623	0
BCAL0629	1		BCAM0608	1		BCAS0624	0
BCAL0629a	0		BCAM0609	1		BCAS0625	0
BCAL0630	1		BCAM0610	1		BCAS0626	1
BCAL0631	1		BCAM0611	1		BCAS0627	1
BCAL0632	1		BCAM0612	1		BCAS0628	0
BCAL0633	1		BCAM0613	1		BCAS0629	0
BCAL0634	0		BCAM0614	1		BCAS0630	0
BCAL0638	1		BCAM0615	1		BCAS0631	0
BCAL0639	1		BCAM0616	1		BCAS0632	0
BCAL0640	1		BCAM0617	1		BCAS0633	0
BCAL0641	1		BCAM0618	1		BCAS0634	0
BCAL0641A	0		BCAM0619	1		BCAS0635	0
BCAL0644	1		BCAM0620	1		BCAS0636	0
BCAL0645	1		BCAM0621	0		BCAS0637	1
BCAL0646	1		BCAM0622	1		BCAS0638	1
BCAL0647	1		BCAM0623	1		BCAS0639	0
BCAL0648_J_0	1		BCAM0624	1		BCAS0640	0
BCAL0648_J_1	1		BCAM0625	1		BCAS0641	1
BCAL0650	1		BCAM0626	1		BCAS0642_J_0	0
BCAL0651	1		BCAM0627	1		BCAS0642_J_1	0
BCAL0652	1		BCAM0628	0		BCAS0644_J_0	0
BCAL0653	1		BCAM0629	1		BCAS0644_J_1	0
BCAL0654	1		BCAM0630	1		BCAS0645_J_0	0
BCAL0655	1		BCAM0631	1		BCAS0645_J_1	0
BCAL0656	0		BCAM0632	1		BCAS0645_J_2	0
BCAL0657	0		BCAM0633	1		BCAS0645_J_3	0
BCAL0658	0		BCAM0634	1		BCAS0646_J_0	0
BCAL0659	0		BCAM0635	1		BCAS0646_J_1	0
BCAL0660	0		BCAM0636	1		BCAS0646A	0
BCAL0661	0		BCAM0637	1		BCAS0648	0
BCAL0662	0		BCAM0638	1		BCAS0649	0
BCAL0663	0		BCAM0639	1		BCAS0650	1
BCAL0664	1		BCAM0640	1		BCAS0650a	?
BCAL0665	1		BCAM0641	1		BCAS0651	1
BCAL0666	1		BCAM0642	1		BCAS0652	0
BCAL0667	1		BCAM0643	1		BCAS0655	1
BCAL0668	1		BCAM0644	1		BCAS0656	1
BCAL0669	1		BCAM0645	1		BCAS0657	0
BCAL0670	1		BCAM0646	1		BCAS0658	0
BCAL0671	1		BCAM0647	1		BCAS0660	0
BCAL0672	1		BCAM0648	1		BCAS0660A	0
BCAL0673	1		BCAM0649	1		BCAS0660B	0
BCAL0674	1		BCAM0650	1		BCAS0660C	0
BCAL0675	1		BCAM0651	1		BCAS0661A	0
BCAL0676	1		BCAM0652	1		BCAS0661B	0
BCAL0677	1		BCAM0653	1		BCAS0661C	0
BCAL0678	1		BCAM0654	1		BCAS0662	0
BCAL0679	1		BCAM0655	1		BCAS0663	0
BCAL0680	1		BCAM0656	1		BCAS0664	0
BCAL0681	1		BCAM0657	1		BCAS0665	0
BCAL0682	1		BCAM0658	0		BCAS0666	0
BCAL0683	1		BCAM0659	0		BCAS0667	1
BCAL0684	1		BCAM0660	0		BCAS0668	0
BCAL0685	1		BCAM0661	0		BCAS0669	0
BCAL0686	1		BCAM0662	0		BCAS0670	0
BCAL0687	1		BCAM0663	0		BCAS0671	0
BCAL0688	1		BCAM0664	0		BCAS0672	0
BCAL0689	1		BCAM0665	0		BCAS0673	0
BCAL0690	1		BCAM0666	1		BCAS0674	0
BCAL0691	1		BCAM0667	1		BCAS0675	0
BCAL0692	1		BCAM0668	1		BCAS0676	0
BCAL0693	1		BCAM0669	1		BCAS0677	0
BCAL0694	1		BCAM0670	1		BCAS0678	0
BCAL0695	1		BCAM0671	1		BCAS0679	0
BCAL0696	1		BCAM0672	1		BCAS0679A	0
BCAL0697	1		BCAM0673	1		BCAS0680	0
BCAL0698	1		BCAM0674	1		BCAS0681	0
BCAL0699	1		BCAM0675	1		BCAS0682	1
BCAL0700	1		BCAM0676	1		BCAS0683	0
BCAL0701	1		BCAM0677	1		BCAS0684_J_0	0
BCAL0702	1		BCAM0678	1		BCAS0684_J_1	0
BCAL0703	1		BCAM0679	1		BCAS0686	0
BCAL0704	1		BCAM0680	0		BCAS0687	0
BCAL0705	1		BCAM0681	1		BCAS0688	0
BCAL0706	1		BCAM0682	0		BCAS0689	0
BCAL0707	1		BCAM0683	0		BCAS0690	0
BCAL0708	1		BCAM0684	1		BCAS0691	0
BCAL0709	1		BCAM0685	1		BCAS0692	0
BCAL0710	1		BCAM0686	1		BCAS0693	0
BCAL0711	1		BCAM0687	1		BCAS0694	0
BCAL0712	1		BCAM0688	1		BCAS0695	0
BCAL0713	1		BCAM0689	1		BCAS0697	1
BCAL0714	1		BCAM0690	1		BCAS0698	1
BCAL0715	1		BCAM0691	1		BCAS0699	1
BCAL0716	1		BCAM0692	1		BCAS0700	0
BCAL0717	1		BCAM0693	1		BCAS0701	0
BCAL0718	1		BCAM0694	1		BCAS0702	0
BCAL0719	1		BCAM0695	0		BCAS0703	1
BCAL0720	1		BCAM0696	1		BCAS0704	0
BCAL0721	1		BCAM0697	1		BCAS0705	0
BCAL0722	1		BCAM0698	1		BCAS0706	0
BCAL0723	1		BCAM0699	1		BCAS0707	0
BCAL0724	1		BCAM0700	1		BCAS0708	0
BCAL0725	1		BCAM0701	0		BCAS0709	0
BCAL0726	1		BCAM0702	1		BCAS0710	0
BCAL0727	1		BCAM0703	1		BCAS0712	0
BCAL0728	1		BCAM0704	1		BCAS0713	0
BCAL0729	1		BCAM0705	1		BCAS0715	0
BCAL0730	1		BCAM0706	1		BCAS0716	0
BCAL0731	1		BCAM0707	1		BCAS0717	0
BCAL0732	1		BCAM0708	1		BCAS0720	0
BCAL0734	1		BCAM0709	0		BCAS0721	0
BCAL0735	1		BCAM0710	0		BCAS0722	0
BCAL0736	1		BCAM0711	1		BCAS0723	0
BCAL0737	1		BCAM0712	1		BCAS0724	1
BCAL0738	1		BCAM0713	1		BCAS0725	1
BCAL0739	1		BCAM0714	1		BCAS0726	1
BCAL0740	1		BCAM0715	1		BCAS0727	1
BCAL0741	1		BCAM0716	1		BCAS0728	1
BCAL0742	1		BCAM0717	1		BCAS0729	1
BCAL0743	1		BCAM0718	0		BCAS0730	1
BCAL0744	1		BCAM0719	1		BCAS0731	1
BCAL0745	1		BCAM0720	1		BCAS0732	1
BCAL0746	1		BCAM0721	1		BCAS0733	1
BCAL0747	1		BCAM0722	1		BCAS0734	1
BCAL0748	1		BCAM0723	0		BCAS0735	1
BCAL0749	1		BCAM0724	1		BCAS0736	1
BCAL0750	1		BCAM0725	1		BCAS0737	1
BCAL0751	1		BCAM0726	1		BCAS0738	1
BCAL0752	1		BCAM0727	1		BCAS0739	1
BCAL0753	0		BCAM0728	1		BCAS0740	1
BCAL0754	1		BCAM0729	0		BCAS0741	1
BCAL0755	1		BCAM0730	1		BCAS0742	0
BCAL0756	1		BCAM0731	1		BCAS0743	1
BCAL0757	1		BCAM0732	1		BCAS0744	0
BCAL0758	1		BCAM0733	1		BCAS0745	0
BCAL0759	1		BCAM0734	1		BCAS0746	0
BCAL0760	1		BCAM0735	1		BCAS0747	0
BCAL0761	1		BCAM0736	1		BCAS0748	0
BCAL0762	1		BCAM0737	1		BCAS0749	0
BCAL0763	1		BCAM0738	1		BCAS0750	0
BCAL0764	1		BCAM0739	1		BCAS0751	0
BCAL0765	1		BCAM0740	1		BCAS0752	0
BCAL0766	1		BCAM0741	1		BCAS0753	0
BCAL0767	1		BCAM0742	1		BCAS0754	0
BCAL0768	1		BCAM0743	1		BCAS0755	0
BCAL0769	1		BCAM0744	1		BCAS0756	0
BCAL0770	1		BCAM0745	1		BCAS0757	0
BCAL0771	1		BCAM0746	1		BCAS0758	0
BCAL0772	0		BCAM0747	1		BCAS0759	0
BCAL0773	0		BCAM0748	1		BCAS0760	1
BCAL0774	0		BCAM0749	1		BCAS0761	0
BCAL0775	0		BCAM0750	1		BCAS0762	0
BCAL0776	0		BCAM0751	1		BCAS0763	0
BCAL0777	1		BCAM0752	1		BCAS0764	1
BCAL0778	1		BCAM0753	1		BCAS0765	1
BCAL0779	1		BCAM0754	1		BCAS0766	1
BCAL0780	1		BCAM0755	1		BCAS0767	0
BCAL0781	1		BCAM0756	1		BCAS0768	0
BCAL0782	1		BCAM0757	1		BCAS0769	0
BCAL0783	1		BCAM0758	1		BCAS0770	0
BCAL0784	1		BCAM0759	1		BCAS0771	0
BCAL0785	1		BCAM0760	1		BCAS0772	0
BCAL0786	1		BCAM0761	1		BCAS0773	0
BCAL0787	1		BCAM0762	1		BCAS0773A	0
BCAL0788	1		BCAM0763	0		BCASr0743a	1
BCAL0789	1		BCAM0764	0		BCASr0743b	1
BCAL0790	1		BCAM0765	0		BCASr0743e	1
BCAL0791	1		BCAM0766	0
BCAL0792	1		BCAM0767	0
BCAL0793	1		BCAM0768	0
BCAL0794	1		BCAM0769	0
BCAL0795	1		BCAM0770	1
BCAL0796	1		BCAM0771	0
BCAL0797	1		BCAM0772	0
BCAL0798	1		BCAM0773	1
BCAL0799	1		BCAM0774	1
BCAL0800	1		BCAM0775	1
BCAL0802	1		BCAM0776	1
BCAL0803	1		BCAM0777	1
BCAL0804	1		BCAM0778	1
BCAL0805	1		BCAM0779	1
BCAL0806	1		BCAM0780	0
BCAL0807	1		BCAM0781	1
BCAL0808	1		BCAM0782	1
BCAL0809	1		BCAM0783	1
BCAL0810_J_0	1		BCAM0784	1
BCAL0810_J_1	1		BCAM0785	1
BCAL0812	1		BCAM0786	0
BCAL0813	1		BCAM0787	0
BCAL0814	1		BCAM0788	0
BCAL0815	1		BCAM0789	0
BCAL0816	1		BCAM0790	1
BCAL0817	1		BCAM0791	1
BCAL0818	1		BCAM0792	1
BCAL0819	1		BCAM0793	1
BCAL0820	1		BCAM0794	1
BCAL0821	1		BCAM0795	1
BCAL0822	1		BCAM0796	1
BCAL0823	1		BCAM0797	1
BCAL0824	1		BCAM0798	1
BCAL0825	1		BCAM0799	1
BCAL0826	1		BCAM0800	1
BCAL0827	1		BCAM0801	1
BCAL0828	1		BCAM0802	1
BCAL0829	1		BCAM0803	1
BCAL0830	1		BCAM0804	1
BCAL0831	1		BCAM0805	1
BCAL0834	0		BCAM0806	1
BCAL0835	1		BCAM0807	0
BCAL0836	1		BCAM0808	0
BCAL0837	1		BCAM0809	1
BCAL0838	1		BCAM0810	1
BCAL0839	1		BCAM0811	1
BCAL0840	1		BCAM0812	1
BCAL0841	1		BCAM0813	1
BCAL0842	1		BCAM0814	1
BCAL0843	1		BCAM0815	1
BCAL0844	1		BCAM0816	1
BCAL0846	1		BCAM0817	1
BCAL0847	1		BCAM0818	1
BCAL0848	1		BCAM0819	1
BCAL0849	1		BCAM0820	1
BCAL0850	1		BCAM0821	1
BCAL0851	1		BCAM0822	1
BCAL0852	1		BCAM0823	1
BCAL0853	1		BCAM0824	1
BCAL0854	1		BCAM0825	1
BCAL0855	1		BCAM0826	1
BCAL0856	1		BCAM0827	1
BCAL0857	0		BCAM0828	0
BCAL0858	1		BCAM0829	1
BCAL0859	1		BCAM0829a	0
BCAL0860	1		BCAM0831	1
BCAL0861	1		BCAM0832	1
BCAL0862	1		BCAM0833	1
BCAL0863	1		BCAM0834	1
BCAL0864	1		BCAM0835	1
BCAL0865	1		BCAM0836	1
BCAL0866	1		BCAM0837	1
BCAL0867	1		BCAM0838	0
BCAL0868	1		BCAM0839	1
BCAL0869	1		BCAM0840	1
BCAL0870	1		BCAM0841	0
BCAL0871	1		BCAM0842	1
BCAL0872	1		BCAM0843	1
BCAL0873	1		BCAM0844	1
BCAL0874	1		BCAM0845	1
BCAL0875	1		BCAM0846	1
BCAL0876	1		BCAM0847	1
BCAL0877	1		BCAM0848	1
BCAL0878	1		BCAM0849	1
BCAL0879	1		BCAM0850	1
BCAL0880	1		BCAM0851	1
BCAL0881	1		BCAM0852	1
BCAL0882	1		BCAM0853	1
BCAL0883	1		BCAM0854	1
BCAL0884	1		BCAM0855	1
BCAL0885	1		BCAM0856_J_0	1
BCAL0886	1		BCAM0856_J_1	1
BCAL0887	1		BCAM0857	1
BCAL0888	1		BCAM0858	1
BCAL0889	1		BCAM0859	1
BCAL0890	1		BCAM0860	1
BCAL0891	1		BCAM0861	1
BCAL0892	1		BCAM0862	1
BCAL0893	1		BCAM0863	1
BCAL0894	1		BCAM0864	1
BCAL0895	1		BCAM0865	1
BCAL0896	1		BCAM0866	1
BCAL0897	1		BCAM0867	1
BCAL0898	1		BCAM0868	1
BCAL0899	0		BCAM0869	1
BCAL0900	1		BCAM0870	1
BCAL0901	1		BCAM0871	1
BCAL0902	1		BCAM0872	1
BCAL0903	1		BCAM0873	0
BCAL0904	1		BCAM0874	1
BCAL0905	1		BCAM0875	1
BCAL0906	1		BCAM0876	1
BCAL0907	1		BCAM0877	1
BCAL0908	1		BCAM0878	1
BCAL0909	1		BCAM0879	1
BCAL0910	1		BCAM0880	1
BCAL0911	1		BCAM0881	1
BCAL0912	1		BCAM0882	1
BCAL0913	1		BCAM0883	1
BCAL0914	1		BCAM0884	1
BCAL0915	1		BCAM0885	1
BCAL0916	1		BCAM0886	1
BCAL0917	0		BCAM0887	1
BCAL0918	0		BCAM0888	1
BCAL0919	0		BCAM0889	1
BCAL0920	0		BCAM0890	1
BCAL0921	0		BCAM0891	1
BCAL0922	0		BCAM0892	1
BCAL0923	0		BCAM0893	1
BCAL0924	1		BCAM0894	1
BCAL0925	1		BCAM0895	0
BCAL0926	1		BCAM0896	1
BCAL0927	1		BCAM0897	1
BCAL0928	0		BCAM0898	1
BCAL0929	1		BCAM0899	1
BCAL0930	1		BCAM0900	1
BCAL0931	1		BCAM0901	1
BCAL0932	1		BCAM0902	0
BCAL0933	1		BCAM0903	1
BCAL0934	1		BCAM0904	1
BCAL0935	1		BCAM0905	1
BCAL0936	0		BCAM0906	1
BCAL0937	1		BCAM0907	1
BCAL0938	1		BCAM0908	1
BCAL0938a	1		BCAM0909	1
BCAL0939	1		BCAM0910	1
BCAL0940	1		BCAM0911	1
BCAL0941	0		BCAM0912	1
BCAL0942	1		BCAM0913	1
BCAL0943	1		BCAM0914	1
BCAL0944	1		BCAM0915	1
BCAL0945	1		BCAM0916	1
BCAL0946	1		BCAM0917	1
BCAL0947	0		BCAM0918	1
BCAL0948	0		BCAM0919	1
BCAL0949	0		BCAM0920	1
BCAL0950	1		BCAM0921	1
BCAL0951	1		BCAM0922	1
BCAL0952	1		BCAM0923	0
BCAL0953	1		BCAM0924	1
BCAL0954	1		BCAM0925	1
BCAL0955	1		BCAM0926	1
BCAL0956	1		BCAM0927	1
BCAL0957	1		BCAM0928	0
BCAL0958	1		BCAM0929	1
BCAL0959	1		BCAM0930	1
BCAL0960	1		BCAM0931	1
BCAL0961	1		BCAM0932	1
BCAL0962	1		BCAM0933	1
BCAL0963	1		BCAM0934	1
BCAL0964	1		BCAM0935	1
BCAL0965	1		BCAM0936	1
BCAL0966	1		BCAM0937	1
BCAL0967	1		BCAM0938	1
BCAL0968	1		BCAM0939	1
BCAL0969	1		BCAM0940A	1
BCAL0970	1		BCAM0941	1
BCAL0972	1		BCAM0942	1
BCAL0975	1		BCAM0943	1
BCAL0977	1		BCAM0944	1
BCAL0980	0		BCAM0945	1
BCAL0981	1		BCAM0946	1
BCAL0983	1		BCAM0946a	1
BCAL0985	1		BCAM0948	1
BCAL0986	1		BCAM0949	1
BCAL0989	1		BCAM0950	1
BCAL0990	1		BCAM0951	1
BCAL0994	1		BCAM0952	1
BCAL0996	1		BCAM0953	1
BCAL0999	1		BCAM0954	1
BCAL1002	1		BCAM0955	1
BCAL1005	1		BCAM0956	1
BCAL1006	1		BCAM0957	1
BCAL1008	1		BCAM0958	1
BCAL1009	0		BCAM0959	1
BCAL1012	1		BCAM0960	1
BCAL1014_J_0	1		BCAM0961	1
BCAL1019	1		BCAM0962	1
BCAL1021	0		BCAM0963	1
BCAL1022	0		BCAM0964	1
BCAL1023	1		BCAM0965	1
BCAL1025	1		BCAM0966	1
BCAL1028_J_0_1	0		BCAM0967	1
BCAL1028_J_1	0		BCAM0968	1
BCAL1028_J_2_1	0		BCAM0969	1
BCAL1029	1		BCAM0970	1
BCAL1030	1		BCAM0971	1
BCAL1031	1		BCAM0972	1
BCAL1032	1		BCAM0973	1
BCAL1033	1		BCAM0974	1
BCAL1034	1		BCAM0975	1
BCAL1035	1		BCAM0976	1
BCAL1036	1		BCAM0977	1
BCAL1039	1		BCAM0978	1
BCAL1040	1		BCAM0979	1
BCAL1041	1		BCAM0980	1
BCAL1042	1		BCAM0981	1
BCAL1043	1		BCAM0982	1
BCAL1044	1		BCAM0983	1
BCAL1045	1		BCAM0983A	1
BCAL1046	1		BCAM0984	1
BCAL1047	1		BCAM0985	1
BCAL1048	1		BCAM0986	1
BCAL1049	1		BCAM0987	1
BCAL1050	1		BCAM0988	1
BCAL1051	1		BCAM0989	1
BCAL1052	1		BCAM0990	1
BCAL1053	1		BCAM0991	1
BCAL1054	1		BCAM0992	1
BCAL1055	1		BCAM0993	1
BCAL1056	1		BCAM0994	1
BCAL1057	1		BCAM0995	1
BCAL1058	1		BCAM0996	1
BCAL1059	1		BCAM0997	1
BCAL1060	1		BCAM0998	1
BCAL1061	1		BCAM0999	1
BCAL1062	1		BCAM1001	0
BCAL1063	1		BCAM1002	0
BCAL1064	1		BCAM1003	1
BCAL1065	1		BCAM1004	1
BCAL1066	0		BCAM1005	1
BCAL1067	0		BCAM1006	1
BCAL1068	1		BCAM1007	1
BCAL1069	1		BCAM1008	1
BCAL1070	1		BCAM1009	1
BCAL1071	1		BCAM1010	1
BCAL1072	1		BCAM1011	1
BCAL1073	0		BCAM1012	1
BCAL1074	0		BCAM1013a	1
BCAL1075	0		BCAM1014	1
BCAL1076	1		BCAM1015	1
BCAL1077	0		BCAM1016	1
BCAL1078	0		BCAM1017_J_0	1
BCAL1079	1		BCAM1017_J_1	1
BCAL1080	1		BCAM1019	1
BCAL1081	1		BCAM1020	1
BCAL1082	1		BCAM1021	1
BCAL1083	1		BCAM1022	1
BCAL1084	1		BCAM1023	1
BCAL1085	1		BCAM1024	0
BCAL1086	1		BCAM1026	0
BCAL1087	1		BCAM1027	0
BCAL1088	1		BCAM1028	0
BCAL1089	1		BCAM1029	0
BCAL1090	1		BCAM1030	0
BCAL1091	1		BCAM1031	0
BCAL1092	1		BCAM1032	0
BCAL1093	0		BCAM1033	0
BCAL1094	1		BCAM1034	0
BCAL1095	1		BCAM1035	0
BCAL1096	1		BCAM1036	0
BCAL1097	1		BCAM1038	0
BCAL1098	1		BCAM1039	0
BCAL1099	1		BCAM1040	0
BCAL1100	1		BCAM1041	0
BCAL1101	1		BCAM1042	0
BCAL1102	0		BCAM1043	0
BCAL1103	1		BCAM1044	0
BCAL1104	1		BCAM1045	0
BCAL1105	0		BCAM1046	0
BCAL1106	1		BCAM1047	0
BCAL1107	1		BCAM1048	0
BCAL1108	1		BCAM1049	0
BCAL1109	1		BCAM1050	0
BCAL1110	1		BCAM1051	0
BCAL1111	1		BCAM1052	0
BCAL1112	1		BCAM1053	0
BCAL1113	1		BCAM1053a	0
BCAL1114	1		BCAM1053B	0
BCAL1115	1		BCAM1053C	0
BCAL1116	1		BCAM1054	0
BCAL1117	1		BCAM1055	0
BCAL1118	0		BCAM1056	0
BCAL1119	0		BCAM1057	0
BCAL1120	0		BCAM1058	0
BCAL1121	0		BCAM1059	0
BCAL1122	0		BCAM1061	0
BCAL1123	0		BCAM1062	0
BCAL1124	0		BCAM1063	0
BCAL1127	0		BCAM1064	0
BCAL1128	0		BCAM1065	0
BCAL1129	0		BCAM1066	0
BCAL1130	0		BCAM1067	0
BCAL1131	0		BCAM1068	0
BCAL1132	0		BCAM1069	0
BCAL1135	0		BCAM1070	0
BCAL1136	0		BCAM1071	0
BCAL1137	0		BCAM1072	0
BCAL1138	0		BCAM1073	0
BCAL1139	0		BCAM1074	0
BCAL1140	0		BCAM1075	0
BCAL1141	0		BCAM1076	0
BCAL1142	0		BCAM1077	0
BCAL1143	0		BCAM1078	0
BCAL1144	0		BCAM1079	0
BCAL1145	0		BCAM1080	0
BCAL1146	0		BCAM1081	0
BCAL1147	0		BCAM1082	0
BCAL1148	0		BCAM1082A	0
BCAL1149	0		BCAM1083	0
BCAL1150	0		BCAM1084	0
BCAL1151	0		BCAM1085	0
BCAL1152	0		BCAM1086	0
BCAL1153	0		BCAM1087	0
BCAL1154	0		BCAM1088	0
BCAL1155	0		BCAM1089	0
BCAL1156	0		BCAM1090	0
BCAL1157	0		BCAM1091	0
BCAL1158	0		BCAM1092	0
BCAL1159	0		BCAM1093	0
BCAL1160	0		BCAM1094	0
BCAL1161	0		BCAM1095	0
BCAL1162	0		BCAM1096	0
BCAL1163	0		BCAM1097	1
BCAL1164	0		BCAM1098	1
BCAL1165	0		BCAM1099	1
BCAL1166	0		BCAM1100	1
BCAL1167	0		BCAM1101	1
BCAL1168	1		BCAM1102	0
BCAL1169	0		BCAM1103	0
BCAL1172	0		BCAM1104	0
BCAL1174	0		BCAM1105	0
BCAL1176	0		BCAM1106	0
BCAL1177	0		BCAM1107	0
BCAL1179	0		BCAM1108	1
BCAL1180	0		BCAM1109	1
BCAL1182	0		BCAM1110	0
BCAL1183	0		BCAM1111	1
BCAL1184	0		BCAM1112	1
BCAL1185	0		BCAM1113	1
BCAL1186	0		BCAM1114	1
BCAL1187	0		BCAM1115	0
BCAL1188	0		BCAM1116	0
BCAL1189	0		BCAM1117	1
BCAL1190	0		BCAM1118	1
BCAL1191	0		BCAM1119	1
BCAL1192	0		BCAM1120	1
BCAL1193	0		BCAM1121	1
BCAL1194	0		BCAM1122	1
BCAL1195	1		BCAM1123	1
BCAL1196	0		BCAM1124	1
BCAL1197	1		BCAM1125	1
BCAL1198	0		BCAM1126	1
BCAL1199	1		BCAM1127	0
BCAL1200	1		BCAM1128	1
BCAL1201	0		BCAM1129	0
BCAL1202	0		BCAM1130	1
BCAL1203	0		BCAM1131	1
BCAL1204	0		BCAM1132	1
BCAL1205	0		BCAM1133	1
BCAL1207	0		BCAM1134	1
BCAL1208	0		BCAM1135	1
BCAL1209	0		BCAM1136	1
BCAL1210	0		BCAM1137	1
BCAL1211	1		BCAM1138	1
BCAL1212	1		BCAM1139	1
BCAL1213	1		BCAM1140	1
BCAL1214	1		BCAM1141	1
BCAL1215	1		BCAM1142	1
BCAL1216	1		BCAM1143	1
BCAL1217	0		BCAM1144	1
BCAL1218	0		BCAM1146	1
BCAL1219	0		BCAM1147	1
BCAL1220	1		BCAM1148	1
BCAL1221	1		BCAM1149	1
BCAL1222	1		BCAM1150	1
BCAL1223	1		BCAM1151	1
BCAL1224	1		BCAM1152	1
BCAL1225	1		BCAM1153	1
BCAL1226	1		BCAM1154	0
BCAL1227	1		BCAM1155	1
BCAL1228	1		BCAM1156	0
BCAL1229	1		BCAM1157	0
BCAL1230	1		BCAM1158	0
BCAL1231	1		BCAM1159	0
BCAL1232	1		BCAM1160	1
BCAL1233	1		BCAM1161	1
BCAL1234	1		BCAM1162	1
BCAL1235	1		BCAM1163	1
BCAL1236	1		BCAM1164	1
BCAL1237	1		BCAM1165	1
BCAL1238	1		BCAM1166	1
BCAL1239	1		BCAM1167	1
BCAL1240	1		BCAM1168	1
BCAL1241	1		BCAM1169	0
BCAL1242	1		BCAM1170	0
BCAL1243	1		BCAM1171	0
BCAL1244	1		BCAM1172	0
BCAL1245	1		BCAM1173	0
BCAL1246	1		BCAM1174	0
BCAL1247	1		BCAM1175	0
BCAL1248	1		BCAM1176	0
BCAL1249	1		BCAM1177	0
BCAL1250	1		BCAM1178	0
BCAL1251	1		BCAM1179	0
BCAL1252	1		BCAM1180	0
BCAL1253	1		BCAM1181	0
BCAL1254	1		BCAM1182	0
BCAL1255	1		BCAM1183	0
BCAL1256	1		BCAM1184	0
BCAL1257	1		BCAM1185	0
BCAL1258	1		BCAM1186	1
BCAL1259	1		BCAM1187	1
BCAL1260	1		BCAM1188	1
BCAL1261	1		BCAM1189	1
BCAL1262	1		BCAM1190	1
BCAL1263	1		BCAM1191	1
BCAL1264	1		BCAM1192	1
BCAL1265	1		BCAM1193	1
BCAL1266	1		BCAM1194	0
BCAL1267	1		BCAM1195	1
BCAL1268	1		BCAM1196	1
BCAL1269	1		BCAM1197	1
BCAL1270	1		BCAM1198	1
BCAL1271	1		BCAM1199	1
BCAL1272	1		BCAM1200	1
BCAL1273	1		BCAM1201	1
BCAL1274	1		BCAM1202	1
BCAL1275	1		BCAM1203	1
BCAL1276	1		BCAM1204	1
BCAL1277	1		BCAM1205	1
BCAL1278	1		BCAM1206	1
BCAL1279	1		BCAM1207	1
BCAL1280	1		BCAM1208	1
BCAL1281	1		BCAM1209	1
BCAL1282	1		BCAM1210	1
BCAL1285	1		BCAM1211	1
BCAL1286	1		BCAM1212	1
BCAL1287	1		BCAM1213	1
BCAL1288	1		BCAM1214	0
BCAL1289	1		BCAM1215	1
BCAL1290	1		BCAM1216	1
BCAL1291	1		BCAM1217	1
BCAL1292	1		BCAM1218	1
BCAL1293	1		BCAM1219	1
BCAL1294	1		BCAM1220	1
BCAL1295	1		BCAM1221	1
BCAL1296	1		BCAM1222	1
BCAL1297	0		BCAM1223	1
BCAL1298	0		BCAM1224	1
BCAL1299	0		BCAM1225	1
BCAL1300	0		BCAM1226	1
BCAL1301	0		BCAM1227	1
BCAL1302_J_0	0		BCAM1228	1
BCAL1302_J_1	0		BCAM1229	1
BCAL1305	0		BCAM1230	1
BCAL1308	0		BCAM1232	1
BCAL1311	0		BCAM1233	1
BCAL1314	0		BCAM1234	1
BCAL1315	1		BCAM1235	1
BCAL1316	1		BCAM1236	1
BCAL1317	0		BCAM1237	1
BCAL1318	0		BCAM1238	1
BCAL1319	0		BCAM1239	1
BCAL1320	0		BCAM1240	1
BCAL1321	1		BCAM1241	1
BCAL1322	0		BCAM1242	1
BCAL1323	0		BCAM1242A	0
BCAL1324	0		BCAM1243	1
BCAL1325	0		BCAM1244	1
BCAL1326	0		BCAM1245	1
BCAL1327	0		BCAM1246	1
BCAL1328	0		BCAM1247	1
BCAL1329	0		BCAM1248	1
BCAL1330	1		BCAM1249	1
BCAL1331	1		BCAM1250	1
BCAL1332	1		BCAM1251_J_0	1
BCAL1333	1		BCAM1251_J_1	1
BCAL1334	1		BCAM1254	1
BCAL1335	1		BCAM1255	0
BCAL1336	1		BCAM1256	1
BCAL1337	1		BCAM1257	1
BCAL1338	0		BCAM1258	1
BCAL1339	0		BCAM1259	1
BCAL1340	0		BCAM1260	0
BCAL1341	0		BCAM1261	1
BCAL1342	1		BCAM1262	1
BCAL1343	1		BCAM1263	1
BCAL1344	0		BCAM1264	1
BCAL1345	1		BCAM1265	1
BCAL1346	1		BCAM1266	1
BCAL1347	1		BCAM1267	1
BCAL1348	1		BCAM1268	1
BCAL1349	1		BCAM1268a	1
BCAL1350	1		BCAM1269	1
BCAL1351	1		BCAM1270	1
BCAL1352	1		BCAM1271	0
BCAL1353	0		BCAM1272	0
BCAL1354	0		BCAM1273	0
BCAL1355	0		BCAM1274	0
BCAL1356	0		BCAM1275	0
BCAL1357	0		BCAM1276	1
BCAL1358	0		BCAM1277	1
BCAL1359	0		BCAM1278	1
BCAL1360	0		BCAM1279	1
BCAL1362	0		BCAM1280	1
BCAL1363	0		BCAM1281	1
BCAL1364	0		BCAM1282	1
BCAL1365	1		BCAM1283	1
BCAL1366	0		BCAM1284	1
BCAL1367	1		BCAM1285	1
BCAL1368	1		BCAM1286	1
BCAL1369	1		BCAM1287	1
BCAL1370	1		BCAM1288	1
BCAL1371	1		BCAM1289	1
BCAL1372	1		BCAM1290	1
BCAL1373	1		BCAM1291	1
BCAL1374	1		BCAM1292	1
BCAL1375	1		BCAM1293	1
BCAL1376	1		BCAM1294	1
BCAL1377	1		BCAM1295	1
BCAL1378	1		BCAM1296	1
BCAL1379	1		BCAM1297	1
BCAL1380	1		BCAM1298	1
BCAL1381	1		BCAM1299	1
BCAL1382	1		BCAM1300	1
BCAL1383	1		BCAM1301	1
BCAL1384	1		BCAM1302	1
BCAL1385	1		BCAM1303	1
BCAL1386	1		BCAM1304	1
BCAL1387	1		BCAM1305	1
BCAL1388	1		BCAM1306	1
BCAL1389	1		BCAM1307	1
BCAL1390	1		BCAM1308	1
BCAL1391	1		BCAM1309	1
BCAL1392	1		BCAM1310	0
BCAL1393	1		BCAM1311	0
BCAL1394	1		BCAM1312	0
BCAL1395	1		BCAM1313	0
BCAL1396	1		BCAM1314	0
BCAL1397	1		BCAM1315	0
BCAL1398	1		BCAM1316	0
BCAL1399	1		BCAM1316a	0
BCAL1400	1		BCAM1316b	0
BCAL1401	1		BCAM1317	0
BCAL1402	1		BCAM1318	0
BCAL1403	1		BCAM1319	0
BCAL1403A	0		BCAM1320	0
BCAL1404	1		BCAM1321	1
BCAL1405	1		BCAM1322	1
BCAL1406	1		BCAM1324	1
BCAL1407	1		BCAM1325	1
BCAL1408	1		BCAM1325A	1
BCAL1409	1		BCAM1326	1
BCAL1410	1		BCAM1327	0
BCAL1411	1		BCAM1328	0
BCAL1412	1		BCAM1328a	0
BCAL1413	1		BCAM1329	0
BCAL1413A	0		BCAM1330	1
BCAL1414	1		BCAM1331	0
BCAL1415	1		BCAM1332	1
BCAL1416	1		BCAM1333	0
BCAL1417	1		BCAM1334	0
BCAL1418	1		BCAM1335	1
BCAL1419	1		BCAM1336	1
BCAL1420	1		BCAM1337	0
BCAL1421	1		BCAM1338	0
BCAL1422	1		BCAM1339	1
BCAL1423	1		BCAM1340	1
BCAL1424	1		BCAM1341	1
BCAL1425	1		BCAM1342	1
BCAL1426	1		BCAM1343	1
BCAL1427	1		BCAM1344	1
BCAL1428	1		BCAM1345	1
BCAL1429	1		BCAM1346	1
BCAL1430	1		BCAM1347	1
BCAL1431	1		BCAM1348	1
BCAL1432	1		BCAM1349	1
BCAL1433	1		BCAM1350	1
BCAL1434	1		BCAM1351	1
BCAL1435	1		BCAM1352	1
BCAL1436	1		BCAM1353	1
BCAL1437	1		BCAM1354	1
BCAL1438	1		BCAM1355	0
BCAL1439	1		BCAM1356	1
BCAL1440	1		BCAM1357	1
BCAL1441	1		BCAM1358	1
BCAL1442	1		BCAM1359	1
BCAL1443	1		BCAM1360	0
BCAL1444	1		BCAM1361	0
BCAL1445	1		BCAM1362	1
BCAL1446	1		BCAM1363	1
BCAL1447	1		BCAM1364	1
BCAL1448	1		BCAM1365	1
BCAL1449	1		BCAM1366	1
BCAL1450	1		BCAM1367	1
BCAL1451	1		BCAM1368	1
BCAL1452	1		BCAM1369	1
BCAL1453	1		BCAM1370	1
BCAL1454	1		BCAM1371	1
BCAL1455	1		BCAM1372	1
BCAL1456	1		BCAM1373	1
BCAL1457	1		BCAM1374	1
BCAL1458	1		BCAM1375	1
BCAL1459	1		BCAM1376	1
BCAL1460	1		BCAM1377	1
BCAL1461	1		BCAM1378	1
BCAL1462	1		BCAM1379	1
BCAL1463	1		BCAM1380	1
BCAL1464	1		BCAM1381	1
BCAL1465	1		BCAM1382	1
BCAL1466	1		BCAM1383	1
BCAL1467	1		BCAM1384	1
BCAL1468	1		BCAM1385	1
BCAL1469	1		BCAM1386	1
BCAL1470	1		BCAM1387	1
BCAL1471	1		BCAM1388	1
BCAL1472	1		BCAM1389	1
BCAL1473	1		BCAM1390	1
BCAL1474	1		BCAM1391	1
BCAL1475	1		BCAM1392	1
BCAL1476	0		BCAM1393	1
BCAL1477	0		BCAM1394	1
BCAL1478	1		BCAM1395	1
BCAL1479	1		BCAM1396	1
BCAL1480	1		BCAM1397A	1
BCAL1481	1		BCAM1398	1
BCAL1482	1		BCAM1399	1
BCAL1483	1		BCAM1400	1
BCAL1484	1		BCAM1401	1
BCAL1485	1		BCAM1402	1
BCAL1486	1		BCAM1403	1
BCAL1487	1		BCAM1404	1
BCAL1488	1		BCAM1405	1
BCAL1490	1		BCAM1406	1
BCAL1491	1		BCAM1407	1
BCAL1492	1		BCAM1408	1
BCAL1493	1		BCAM1409	1
BCAL1494	1		BCAM1410	1
BCAL1495	1		BCAM1411	1
BCAL1496	1		BCAM1412	0
BCAL1497	1		BCAM1413a	0
BCAL1498	1		BCAM1414	0
BCAL1499	1		BCAM1415	1
BCAL1500	1		BCAM1416	1
BCAL1501	1		BCAM1417	1
BCAL1502	1		BCAM1418	1
BCAL1503	1		BCAM1419	1
BCAL1504	1		BCAM1420	1
BCAL1505	1		BCAM1421	1
BCAL1506	1		BCAM1422	1
BCAL1507	1		BCAM1423	1
BCAL1508	1		BCAM1424	1
BCAL1509	1		BCAM1425	1
BCAL1510	1		BCAM1426	1
BCAL1511	1		BCAM1427	1
BCAL1512	1		BCAM1428	1
BCAL1513	1		BCAM1429	1
BCAL1514	1		BCAM1430	1
BCAL1515	1		BCAM1431	1
BCAL1516	1		BCAM1432	1
BCAL1517	1		BCAM1433	1
BCAL1518	1		BCAM1434	1
BCAL1519	1		BCAM1435	1
BCAL1520	1		BCAM1436	1
BCAL1522	1		BCAM1437	1
BCAL1523	1		BCAM1438	1
BCAL1524	1		BCAM1439	1
BCAL1525	1		BCAM1440	1
BCAL1525a	1		BCAM1441	1
BCAL1526	1		BCAM1442	1
BCAL1527	1		BCAM1443	1
BCAL1528	1		BCAM1444	0
BCAL1529	1		BCAM1445	0
BCAL1530	1		BCAM1446	0
BCAL1531	1		BCAM1447	0
BCAL1532	1		BCAM1448	1
BCAL1533	1		BCAM1449A	1
BCAL1534	1		BCAM1450	1
BCAL1535	1		BCAM1451	0
BCAL1536	1		BCAM1452	1
BCAL1537	1		BCAM1453	1
BCAL1538	1		BCAM1454	0
BCAL1539	1		BCAM1455	1
BCAL1540	1		BCAM1457	1
BCAL1541	1		BCAM1458	1
BCAL1542	1		BCAM1459	1
BCAL1543	1		BCAM1460	1
BCAL1544	1		BCAM1461	1
BCAL1545	1		BCAM1462	1
BCAL1546	1		BCAM1463	1
BCAL1547	1		BCAM1464	1
BCAL1548	1		BCAM1465	1
BCAL1549	1		BCAM1466	1
BCAL1550	1		BCAM1467	1
BCAL1551	1		BCAM1468	1
BCAL1552	1		BCAM1469	1
BCAL1553	1		BCAM1470	1
BCAL1554	1		BCAM1472	0
BCAL1555	1		BCAM1473	1
BCAL1556	1		BCAM1474	1
BCAL1557	1		BCAM1475	1
BCAL1558_J_0	1		BCAM1476	1
BCAL1558_J_1	1		BCAM1477	1
BCAL1559	0		BCAM1478	1
BCAL1560	0		BCAM1479	1
BCAL1561	0		BCAM1480	1
BCAL1562	0		BCAM1481	1
BCAL1563	0		BCAM1482	0
BCAL1564	0		BCAM1483	1
BCAL1565	0		BCAM1484	1
BCAL1566	0		BCAM1485	1
BCAL1567	0		BCAM1486	1
BCAL1568	0		BCAM1487	1
BCAL1569	0		BCAM1488	1
BCAL1570	0		BCAM1489	1
BCAL1571	0		BCAM1490	1
BCAL1572	0		BCAM1491	1
BCAL1573	0		BCAM1492	1
BCAL1574	0		BCAM1493	1
BCAL1575	0		BCAM1494	1
BCAL1576	0		BCAM1495	1
BCAL1577	0		BCAM1496	1
BCAL1578	0		BCAM1497	1
BCAL1579	0		BCAM1498_J_0	1
BCAL1580	0		BCAM1498_J_1	1
BCAL1581	0		BCAM1500	1
BCAL1582	0		BCAM1501	1
BCAL1583	0		BCAM1502	0
BCAL1584	0		BCAM1503	1
BCAL1586	0		BCAM1504	1
BCAL1587	0		BCAM1505	1
BCAL1588	0		BCAM1506	0
BCAL1589	0		BCAM1507	0
BCAL1590	0		BCAM1508	1
BCAL1591	0		BCAM1509	1
BCAL1592	0		BCAM1510	1
BCAL1593	0		BCAM1511	1
BCAL1594	0		BCAM1512	1
BCAL1595	0		BCAM1513	1
BCAL1596	0		BCAM1514	1
BCAL1597	0		BCAM1515	1
BCAL1598	0		BCAM1516A	1
BCAL1599	0		BCAM1517	1
BCAL1599a	0		BCAM1518	0
BCAL1599b	0		BCAM1519	1
BCAL1600	0		BCAM1520	0
BCAL1601	0		BCAM1521	1
BCAL1602	0		BCAM1522	1
BCAL1603	0		BCAM1523	1
BCAL1604	0		BCAM1524	1
BCAL1605	0		BCAM1525	1
BCAL1606	0		BCAM1526	1
BCAL1607	0		BCAM1527	0
BCAL1609	1		BCAM1528	0
BCAL1610	1		BCAM1529	0
BCAL1611	1		BCAM1530	0
BCAL1612	1		BCAM1531	0
BCAL1613	1		BCAM1532	0
BCAL1614	1		BCAM1533	0
BCAL1615	1		BCAM1534	1
BCAL1616	1		BCAM1535	1
BCAL1617	1		BCAM1536	1
BCAL1618	1		BCAM1537	1
BCAL1619	1		BCAM1538	1
BCAL1620	1		BCAM1539	1
BCAL1621	1		BCAM1540	1
BCAL1622	1		BCAM1541	1
BCAL1623	1		BCAM1542	1
BCAL1624	1		BCAM1543	0
BCAL1625	1		BCAM1543a	1
BCAL1626	0		BCAM1544	0
BCAL1627	0		BCAM1545	0
BCAL1628	0		BCAM1546	0
BCAL1629	0		BCAM1547	0
BCAL1630	1		BCAM1548	0
BCAL1631	1		BCAM1549	1
BCAL1632	0		BCAM1550	1
BCAL1633	0		BCAM1551	1
BCAL1634	1		BCAM1552	1
BCAL1635	1		BCAM1553	1
BCAL1635a	0		BCAM1554	1
BCAL1636	1		BCAM1555	1
BCAL1637	1		BCAM1556	1
BCAL1638	1		BCAM1557	0
BCAL1639	1		BCAM1558	1
BCAL1640	1		BCAM1559	1
BCAL1641	1		BCAM1560	1
BCAL1642	1		BCAM1561	1
BCAL1643	1		BCAM1562	1
BCAL1644	1		BCAM1563	1
BCAL1645	1		BCAM1564	1
BCAL1646	1		BCAM1565	1
BCAL1647	1		BCAM1566	1
BCAL1648	1		BCAM1567	1
BCAL1649	1		BCAM1568	1
BCAL1650	1		BCAM1569	1
BCAL1651	1		BCAM1570	1
BCAL1652	1		BCAM1571	1
BCAL1653	1		BCAM1572	1
BCAL1654	1		BCAM1573	1
BCAL1655	1		BCAM1574	1
BCAL1656	1		BCAM1575	1
BCAL1657	1		BCAM1576	1
BCAL1658	1		BCAM1577	1
BCAL1659	1		BCAM1577A	1
BCAL1660	1		BCAM1578	1
BCAL1661	1		BCAM1579	1
BCAL1662	1		BCAM1580	0
BCAL1663	1		BCAM1581	1
BCAL1664	1		BCAM1582	1
BCAL1665	1		BCAM1583	1
BCAL1666	1		BCAM1584	1
BCAL1667	0		BCAM1585	1
BCAL1668	1		BCAM1586	1
BCAL1669	1		BCAM1587	1
BCAL1670	1		BCAM1588	1
BCAL1671	1		BCAM1589	1
BCAL1672_J_0	1		BCAM1590	1
BCAL1672_J_1	1		BCAM1591	1
BCAL1674	1		BCAM1591A	0
BCAL1675	1		BCAM1592	1
BCAL1676	1		BCAM1593	1
BCAL1677	1		BCAM1594	1
BCAL1678	1		BCAM1595	1
BCAL1679	1		BCAM1596	1
BCAL1680	1		BCAM1597	1
BCAL1681	1		BCAM1598	0
BCAL1682	1		BCAM1600	1
BCAL1683	1		BCAM1601	1
BCAL1683a	1		BCAM1602	1
BCAL1684	1		BCAM1603	1
BCAL1685	1		BCAM1604	1
BCAL1686	0		BCAM1605	1
BCAL1687	1		BCAM1606	1
BCAL1688	1		BCAM1607	1
BCAL1689	1		BCAM1608	1
BCAL1690	1		BCAM1609	1
BCAL1691	1		BCAM1610	1
BCAL1692	1		BCAM1611	1
BCAL1693	1		BCAM1612	1
BCAL1694	1		BCAM1613	1
BCAL1695	1		BCAM1614	1
BCAL1696	1		BCAM1615	1
BCAL1697	1		BCAM1616	0
BCAL1698	1		BCAM1617	1
BCAL1699	1		BCAM1618	1
BCAL1700	1		BCAM1619	1
BCAL1701	1		BCAM1620	1
BCAL1702	1		BCAM1621	1
BCAL1703	1		BCAM1622	1
BCAL1704	1		BCAM1623	1
BCAL1705	1		BCAM1624	1
BCAL1706	1		BCAM1625	1
BCAL1707	1		BCAM1626	1
BCAL1708	1		BCAM1627	1
BCAL1709	0		BCAM1628	1
BCAL1710	1		BCAM1629	1
BCAL1711	1		BCAM1630	1
BCAL1712	1		BCAM1631	1
BCAL1713	1		BCAM1632	1
BCAL1714	1		BCAM1633	1
BCAL1715	1		BCAM1634	1
BCAL1716	1		BCAM1635	1
BCAL1717	1		BCAM1636	1
BCAL1717A	0		BCAM1637	1
BCAL1718	1		BCAM1638	1
BCAL1719	0		BCAM1639	1
BCAL1720	1		BCAM1640	0
BCAL1721	1		BCAM1641	1
BCAL1722	1		BCAM1642	1
BCAL1723	1		BCAM1643	1
BCAL1724	1		BCAM1644	1
BCAL1725	1		BCAM1645	1
BCAL1726	1		BCAM1646	1
BCAL1727	1		BCAM1647	1
BCAL1728	1		BCAM1648	1
BCAL1729	1		BCAM1649	1
BCAL1730	1		BCAM1650	1
BCAL1731	1		BCAM1651	1
BCAL1732	1		BCAM1652	1
BCAL1733	1		BCAM1653	0
BCAL1734	1		BCAM1654	0
BCAL1735	1		BCAM1655	1
BCAL1736	1		BCAM1656	0
BCAL1737	1		BCAM1657	1
BCAL1738	1		BCAM1658	1
BCAL1739	1		BCAM1659	1
BCAL1740	1		BCAM1660	0
BCAL1741	1		BCAM1661	1
BCAL1742	1		BCAM1662	1
BCAL1743	1		BCAM1663	1
BCAL1744	1		BCAM1663a	0
BCAL1745	1		BCAM1664	1
BCAL1746	1		BCAM1665	1
BCAL1747A	1		BCAM1666	1
BCAL1748	1		BCAM1667	1
BCAL1749	1		BCAM1668	1
BCAL1750	1		BCAM1669	1
BCAL1751	1		BCAM1670	1
BCAL1752	1		BCAM1671	1
BCAL1753	1		BCAM1671a	0
BCAL1754	1		BCAM1672	0
BCAL1755	1		BCAM1673	0
BCAL1756	1		BCAM1674	1
BCAL1757	0		BCAM1675	1
BCAL1758	1		BCAM1676	1
BCAL1759	1		BCAM1677	1
BCAL1760	1		BCAM1678	1
BCAL1761	1		BCAM1679	1
BCAL1762	1		BCAM1680	1
BCAL1763	0		BCAM1681	1
BCAL1764	1		BCAM1682	1
BCAL1765	1		BCAM1683	1
BCAL1766	1		BCAM1684	1
BCAL1767	0		BCAM1685	1
BCAL1768	0		BCAM1686	1
BCAL1769	0		BCAM1687	1
BCAL1770	0		BCAM1688	1
BCAL1771	0		BCAM1689	1
BCAL1772	0		BCAM1690	1
BCAL1773	0		BCAM1691	1
BCAL1774	0		BCAM1692	1
BCAL1775	0		BCAM1693	1
BCAL1776	0		BCAM1694	1
BCAL1777	0		BCAM1695	1
BCAL1777a	0		BCAM1696	0
BCAL1778	1		BCAM1697	0
BCAL1779	1		BCAM1698	0
BCAL1780	1		BCAM1699	1
BCAL1781	1		BCAM1700	1
BCAL1782	1		BCAM1701	1
BCAL1783_J_0	0		BCAM1702	0
BCAL1783_J_1	0		BCAM1703	1
BCAL1785	1		BCAM1704	1
BCAL1786	1		BCAM1705	1
BCAL1787	1		BCAM1706	1
BCAL1788	1		BCAM1707	0
BCAL1789	1		BCAM1708	1
BCAL1790	1		BCAM1709	1
BCAL1791	1		BCAM1710	1
BCAL1792	1		BCAM1711	1
BCAL1793	1		BCAM1712	1
BCAL1794	1		BCAM1713	1
BCAL1795	1		BCAM1714	0
BCAL1796	1		BCAM1715	0
BCAL1797	1		BCAM1716	0
BCAL1798	1		BCAM1717	0
BCAL1799	1		BCAM1718	0
BCAL1800	1		BCAM1719	1
BCAL1801	1		BCAM1720	1
BCAL1802	1		BCAM1721	1
BCAL1803	1		BCAM1722	1
BCAL1804	1		BCAM1723	1
BCAL1805	1		BCAM1724	1
BCAL1806	1		BCAM1725	1
BCAL1807	1		BCAM1726	1
BCAL1808	1		BCAM1727	1
BCAL1809	1		BCAM1728	1
BCAL1810	1		BCAM1729	1
BCAL1811	1		BCAM1730	1
BCAL1812	1		BCAM1731	1
BCAL1813	1		BCAM1732	1
BCAL1814	1		BCAM1733	1
BCAL1815	0		BCAM1734	1
BCAL1816	1		BCAM1735	1
BCAL1817	1		BCAM1736	1
BCAL1818	1		BCAM1737	1
BCAL1819	1		BCAM1738	1
BCAL1820	1		BCAM1739	0
BCAL1821	1		BCAM1740	1
BCAL1822	1		BCAM1741	1
BCAL1823	1		BCAM1742	1
BCAL1824	1		BCAM1743	1
BCAL1825	1		BCAM1744	1
BCAL1826	0		BCAM1745	1
BCAL1827	0		BCAM1746	1
BCAL1828	0		BCAM1747	1
BCAL1829	1		BCAM1748	1
BCAL1830	1		BCAM1749	1
BCAL1831	1		BCAM1750	1
BCAL1832	1		BCAM1751	1
BCAL1833	0		BCAM1752	1
BCAL1834	1		BCAM1752A	1
BCAL1835	1		BCAM1753A	1
BCAL1836	0		BCAM1754	1
BCAL1837	1		BCAM1755	1
BCAL1838	1		BCAM1756	1
BCAL1839	1		BCAM1757	1
BCAL1840	1		BCAM1758	1
BCAL1841	1		BCAM1759	1
BCAL1842	1		BCAM1760	1
BCAL1843	1		BCAM1761	1
BCAL1844	1		BCAM1762	1
BCAL1845	1		BCAM1763	1
BCAL1846	1		BCAM1764	1
BCAL1847	1		BCAM1765	1
BCAL1848	1		BCAM1766	0
BCAL1849	1		BCAM1767	0
BCAL1850	1		BCAM1768	1
BCAL1851	1		BCAM1769	1
BCAL1852	1		BCAM1770	1
BCAL1853	1		BCAM1771	1
BCAL1854	1		BCAM1772	1
BCAL1855	1		BCAM1773	1
BCAL1856	1		BCAM1774	1
BCAL1857	0		BCAM1775	1
BCAL1858	1		BCAM1776	0
BCAL1859	0		BCAM1777A	1
BCAL1860	1		BCAM1778	1
BCAL1861	1		BCAM1779	1
BCAL1862	1		BCAM1780	1
BCAL1863	1		BCAM1780A	1
BCAL1864	1		BCAM1781	1
BCAL1865	1		BCAM1782	1
BCAL1866	1		BCAM1783	1
BCAL1867	1		BCAM1784	1
BCAL1868	1		BCAM1785	1
BCAL1869	0		BCAM1786	1
BCAL1870	1		BCAM1787	1
BCAL1871	1		BCAM1788	1
BCAL1872	1		BCAM1789	1
BCAL1873	1		BCAM1790	0
BCAL1874	1		BCAM1791	0
BCAL1875	1		BCAM1792	0
BCAL1876	1		BCAM1793	1
BCAL1877	1		BCAM1794	1
BCAL1878	1		BCAM1795	1
BCAL1879	1		BCAM1796	1
BCAL1880	1		BCAM1797	1
BCAL1881	1		BCAM1798	1
BCAL1882	1		BCAM1799	0
BCAL1883	1		BCAM1800	0
BCAL1884	1		BCAM1801	0
BCAL1885	1		BCAM1802	1
BCAL1886	1		BCAM1803	1
BCAL1887	1		BCAM1804	1
BCAL1888	1		BCAM1805	1
BCAL1889	1		BCAM1806	1
BCAL1890	1		BCAM1807	1
BCAL1891	1		BCAM1808	1
BCAL1892	1		BCAM1809	1
BCAL1893	1		BCAM1810	1
BCAL1894	1		BCAM1811	1
BCAL1895	1		BCAM1812	1
BCAL1896	1		BCAM1813	1
BCAL1897	1		BCAM1814	1
BCAL1898	1		BCAM1815	1
BCAL1899	1		BCAM1816	1
BCAL1900	1		BCAM1817	1
BCAL1901	1		BCAM1818	1
BCAL1902	1		BCAM1819	1
BCAL1903	1		BCAM1820	1
BCAL1904	1		BCAM1821	1
BCAL1905	1		BCAM1822	1
BCAL1906	1		BCAM1823	1
BCAL1907	1		BCAM1824	1
BCAL1908	1		BCAM1825	1
BCAL1909	1		BCAM1826	1
BCAL1910	1		BCAM1827	1
BCAL1911	1		BCAM1828	1
BCAL1912	1		BCAM1829	1
BCAL1913	1		BCAM1830	1
BCAL1914	1		BCAM1831	1
BCAL1915	1		BCAM1832	0
BCAL1916	1		BCAM1833	1
BCAL1917	1		BCAM1834	0
BCAL1918	1		BCAM1835	1
BCAL1919	1		BCAM1836	1
BCAL1920	1		BCAM1837	1
BCAL1921	1		BCAM1838	1
BCAL1922	1		BCAM1839	0
BCAL1923	1		BCAM1840	1
BCAL1924	1		BCAM1841	1
BCAL1925	1		BCAM1842	1
BCAL1926	1		BCAM1843	1
BCAL1927	1		BCAM1844	1
BCAL1928	1		BCAM1845	1
BCAL1929	1		BCAM1846	1
BCAL1930	1		BCAM1847	1
BCAL1931	1		BCAM1848	1
BCAL1932	1		BCAM1849	1
BCAL1933	1		BCAM1850	1
BCAL1934	1		BCAM1851	1
BCAL1935	1		BCAM1852	1
BCAL1936	1		BCAM1853	1
BCAL1937	1		BCAM1854	1
BCAL1938	1		BCAM1855	1
BCAL1939	1		BCAM1856	1
BCAL1940	1		BCAM1857	1
BCAL1941	1		BCAM1858	1
BCAL1942	1		BCAM1859	0
BCAL1943	1		BCAM1860	1
BCAL1944	1		BCAM1861	1
BCAL1945	1		BCAM1862	0
BCAL1946	1		BCAM1863	1
BCAL1947	1		BCAM1864	1
BCAL1948	1		BCAM1865	1
BCAL1949	1		BCAM1866	1
BCAL1950	1		BCAM1867	1
BCAL1951	1		BCAM1869	1
BCAL1952	1		BCAM1871	1
BCAL1953	1		BCAM1872	0
BCAL1954	1		BCAM1873	1
BCAL1955	1		BCAM1874	1
BCAL1956	1		BCAM1875	0
BCAL1957	1		BCAM1876	0
BCAL1958	1		BCAM1876A	0
BCAL1959	1		BCAM1877	0
BCAL1960	1		BCAM1878	0
BCAL1961	1		BCAM1878A	0
BCAL1962	1		BCAM1879	0
BCAL1963	1		BCAM1880	0
BCAL1964	1		BCAM1881	0
BCAL1965	1		BCAM1882	0
BCAL1966	1		BCAM1883	0
BCAL1967	1		BCAM1884	0
BCAL1968	1		BCAM1885	0
BCAL1969	1		BCAM1886	0
BCAL1970	1		BCAM1887	0
BCAL1971	1		BCAM1888	0
BCAL1972	0		BCAM1889	0
BCAL1973	0		BCAM1890	0
BCAL1974	1		BCAM1891	0
BCAL1975	1		BCAM1892	0
BCAL1977	1		BCAM1893	0
BCAL1978	1		BCAM1894	0
BCAL1979	1		BCAM1895	0
BCAL1980	1		BCAM1895A	0
BCAL1981	1		BCAM1896	0
BCAL1982	1		BCAM1897	0
BCAL1983	1		BCAM1898	0
BCAL1984	1		BCAM1899	0
BCAL1985	1		BCAM1900	0
BCAL1986	1		BCAM1901	0
BCAL1987	1		BCAM1902	0
BCAL1988	1		BCAM1903	0
BCAL1989	1		BCAM1903A	0
BCAL1990	1		BCAM1904	0
BCAL1991	1		BCAM1905	0
BCAL1992	1		BCAM1906	0
BCAL1993	1		BCAM1907	0
BCAL1994	1		BCAM1908	0
BCAL1995	1		BCAM1909	0
BCAL1996	1		BCAM1910	0
BCAL1997	1		BCAM1911	0
BCAL1998	1		BCAM1912	0
BCAL1999	1		BCAM1913	0
BCAL2000	1		BCAM1914	0
BCAL2001	1		BCAM1917	0
BCAL2002	1		BCAM1918	0
BCAL2003	1		BCAM1919	0
BCAL2004	1		BCAM1920	0
BCAL2005	1		BCAM1921	0
BCAL2006	0		BCAM1922	0
BCAL2007	1		BCAM1923	0
BCAL2008	1		BCAM1924	0
BCAL2009	1		BCAM1925	0
BCAL2010	1		BCAM1926	1
BCAL2011	1		BCAM1927	1
BCAL2012	1		BCAM1928	1
BCAL2013	1		BCAM1929	0
BCAL2014	1		BCAM1930	0
BCAL2015	1		BCAM1931	1
BCAL2016	1		BCAM1932	1
BCAL2017	1		BCAM1933	1
BCAL2018	1		BCAM1934	1
BCAL2019	1		BCAM1935	1
BCAL2020	1		BCAM1936	1
BCAL2021	1		BCAM1937	1
BCAL2022	1		BCAM1938	0
BCAL2023	1		BCAM1939	0
BCAL2024	1		BCAM1940	1
BCAL2025	1		BCAM1941	1
BCAL2026	1		BCAM1942	1
BCAL2027	1		BCAM1943	1
BCAL2028	1		BCAM1944	1
BCAL2029	1		BCAM1945	1
BCAL2030	1		BCAM1946	1
BCAL2031	1		BCAM1947	1
BCAL2032	1		BCAM1948	1
BCAL2033	1		BCAM1949	0
BCAL2034	1		BCAM1950	0
BCAL2035A	1		BCAM1951	0
BCAL2036	1		BCAM1953	0
BCAL2037	1		BCAM1954	1
BCAL2038	1		BCAM1955	1
BCAL2039	1		BCAM1956	1
BCAL2040	1		BCAM1957	1
BCAL2041	1		BCAM1958	1
BCAL2042	1		BCAM1959	0
BCAL2043	1		BCAM1960	1
BCAL2044	1		BCAM1961	1
BCAL2045	1		BCAM1962A	0
BCAL2046	1		BCAM1963	0
BCAL2047	1		BCAM1964	1
BCAL2048	1		BCAM1965	1
BCAL2049	1		BCAM1966	1
BCAL2050	1		BCAM1967	1
BCAL2051	0		BCAM1968	1
BCAL2052	0		BCAM1969	1
BCAL2053	0		BCAM1970	1
BCAL2054	1		BCAM1971	1
BCAL2055	1		BCAM1972	1
BCAL2056	1		BCAM1973	1
BCAL2057	0		BCAM1974	1
BCAL2058	1		BCAM1975	1
BCAL2059	0		BCAM1976	1
BCAL2060	1		BCAM1977	1
BCAL2061	1		BCAM1978	1
BCAL2062	1		BCAM1979	1
BCAL2063	1		BCAM1980	0
BCAL2064	1		BCAM1981	1
BCAL2065	1		BCAM1982	1
BCAL2066	1		BCAM1983	1
BCAL2067	1		BCAM1984	1
BCAL2068	1		BCAM1985	1
[truncated: 1,464 more rows]

## Sheet: summary
	% neg	383 x SAR	J2315 x 383	J2315 x SAR
	chr 1	11	15	18
	chr 2	27	24	25
	chr 3	52	59	49
	total neg	24	24	24
	genes	7743	7095	7095

## Sheet: comp with J2315
383	SAR		383	SAR		383	SAR
